# Supplementary material for: Extracellular nicotinate phosphoribosyltransferase binds Toll like receptor 4 and mediates inflammation
Source: Nat Commun. 2019 Sep 11;10:4116. doi: 10.1038/s41467-019-12055-2 (PMC6739309; doi:10.1038/s41467-019-12055-2)
Supplement: Supplementary file 5 — Supplementary Data 1 [file 41467_2019_12055_MOESM5_ESM.xlsx]

## Sheet: Foglio1
NAPRT/NAMPT-commonly regulated genes
OFFICIAL_GENE_SYMBOL	Name	Species
A4GALT	alpha 1,4-galactosyltransferase(A4GALT)	Homo sapiens
ABHD2	abhydrolase domain containing 2(ABHD2)	Homo sapiens
ABTB2	ankyrin repeat and BTB domain containing 2(ABTB2)	Homo sapiens
ACHE	acetylcholinesterase (Cartwright blood group)(ACHE)	Homo sapiens
ACSL1	acyl-CoA synthetase long-chain family member 1(ACSL1)	Homo sapiens
ACSL4	acyl-CoA synthetase long-chain family member 4(ACSL4)	Homo sapiens
ACSL5	acyl-CoA synthetase long-chain family member 5(ACSL5)	Homo sapiens
ACSS1	acyl-CoA synthetase short-chain family member 1(ACSS1)	Homo sapiens
ADA	adenosine deaminase(ADA)	Homo sapiens
ADAM19	ADAM metallopeptidase domain 19(ADAM19)	Homo sapiens
ADAMTSL4	ADAMTS like 4(ADAMTSL4)	Homo sapiens
ADORA2A	adenosine A2a receptor(ADORA2A)	Homo sapiens
ADORA3	adenosine A3 receptor(ADORA3)	Homo sapiens
ADRA2B	adrenoceptor alpha 2B(ADRA2B)	Homo sapiens
AFAP1L1	actin filament associated protein 1 like 1(AFAP1L1)	Homo sapiens
AK4	adenylate kinase 4(AK4)	Homo sapiens
AKR1C2	aldo-keto reductase family 1 member C2(AKR1C2)	Homo sapiens
AKT3	AKT serine/threonine kinase 3(AKT3)	Homo sapiens
ALCAM	activated leukocyte cell adhesion molecule(ALCAM)	Homo sapiens
ALOX5	arachidonate 5-lipoxygenase(ALOX5)	Homo sapiens
AMIGO1	adhesion molecule with Ig like domain 1(AMIGO1)	Homo sapiens
AMIGO2	adhesion molecule with Ig like domain 2(AMIGO2)	Homo sapiens
AMPD3	adenosine monophosphate deaminase 3(AMPD3)	Homo sapiens
ANKH	ANKH inorganic pyrophosphate transport regulator(ANKH)	Homo sapiens
ANKRD1	ankyrin repeat domain 1(ANKRD1)	Homo sapiens
ANKRD33B	ankyrin repeat domain 33B(ANKRD33B)	Homo sapiens
ANKRD37	ankyrin repeat domain 37(ANKRD37)	Homo sapiens
APBB1IP	amyloid beta precursor protein binding family B member 1 interacting protein(APBB1IP)	Homo sapiens
APOO	apolipoprotein O(APOO)	Homo sapiens
AQP9	aquaporin 9(AQP9)	Homo sapiens
ARHGAP24	Rho GTPase activating protein 24(ARHGAP24)	Homo sapiens
ARHGAP26	Rho GTPase activating protein 26(ARHGAP26)	Homo sapiens
ARID3A	AT-rich interaction domain 3A(ARID3A)	Homo sapiens
ARL8B	ADP ribosylation factor like GTPase 8B(ARL8B)	Homo sapiens
ARRDC3	arrestin domain containing 3(ARRDC3)	Homo sapiens
ASAP2	ArfGAP with SH3 domain, ankyrin repeat and PH domain 2(ASAP2)	Homo sapiens
ASB13	ankyrin repeat and SOCS box containing 13(ASB13)	Homo sapiens
ASNS	asparagine synthetase (glutamine-hydrolyzing)(ASNS)	Homo sapiens
ATG4C	autophagy related 4C cysteine peptidase(ATG4C)	Homo sapiens
ATP2B1	ATPase plasma membrane Ca2+ transporting 1(ATP2B1)	Homo sapiens
ATP8B1	ATPase phospholipid transporting 8B1(ATP8B1)	Homo sapiens
B3GALTL	Beta-1,3-glucosyltransferase(B3GALTL)	Homo sapiens
B4GALT1	beta-1,4-galactosyltransferase 1(B4GALT1)	Homo sapiens
BAALC	brain and acute leukemia, cytoplasmic(BAALC)	Homo sapiens
BAHCC1	BAH domain and coiled-coil containing 1(BAHCC1)	Homo sapiens
BASP1	brain abundant membrane attached signal protein 1(BASP1)	Homo sapiens
BATF	basic leucine zipper ATF-like transcription factor(BATF)	Homo sapiens
BCL2	BCL2, apoptosis regulator(BCL2)	Homo sapiens
BCL3	B-cell CLL/lymphoma 3(BCL3)	Homo sapiens
BIRC3	baculoviral IAP repeat containing 3(BIRC3)	Homo sapiens
BMP1	bone morphogenetic protein 1(BMP1)	Homo sapiens
BMP6	bone morphogenetic protein 6(BMP6)	Homo sapiens
BNIP3	BCL2 interacting protein 3(BNIP3)	Homo sapiens
BTG1	BTG anti-proliferation factor 1(BTG1)	Homo sapiens
BTG2	BTG anti-proliferation factor 2(BTG2)	Homo sapiens
C11orf21	chromosome 11 open reading frame 21(C11orf21)	Homo sapiens
C12orf61	chromosome 12 open reading frame 61(C12orf61)	Homo sapiens
C14orf159	chromosome 14 open reading frame 159(C14orf159)	Homo sapiens
C14orf182	chromosome 14 open reading frame 182(C14orf182)	Homo sapiens
C15orf48	chromosome 15 open reading frame 48(C15orf48)	Homo sapiens
C16orf54	chromosome 16 open reading frame 54(C16orf54)	Homo sapiens
C17orf58	chromosome 17 open reading frame 58(C17orf58)	Homo sapiens
C17orf96	chromosome 17 open reading frame 96(C17orf96)	Homo sapiens
C1orf122	chromosome 1 open reading frame 122(C1orf122)	Homo sapiens
C1QTNF1	C1q and tumor necrosis factor related protein 1(C1QTNF1)	Homo sapiens
C20orf112	chromosome 20 open reading frame 112(C20orf112)	Homo sapiens
CALHM1	calcium homeostasis modulator 1(CALHM1)	Homo sapiens
CALM2	calmodulin 2(CALM2)	Homo sapiens
CAMK1G	calcium/calmodulin dependent protein kinase IG(CAMK1G)	Homo sapiens
CAMK2A	calcium/calmodulin dependent protein kinase II alpha(CAMK2A)	Homo sapiens
CASP1	caspase 1(CASP1)	Homo sapiens
CASP4	caspase 4(CASP4)	Homo sapiens
CASP5	caspase 5(CASP5)	Homo sapiens
CASZ1	castor zinc finger 1(CASZ1)	Homo sapiens
CATSPERB	cation channel sperm associated auxiliary subunit beta(CATSPERB)	Homo sapiens
CCDC170	coiled-coil domain containing 170(CCDC170)	Homo sapiens
CCDC50	coiled-coil domain containing 50(CCDC50)	Homo sapiens
CCL1	C-C motif chemokine ligand 1(CCL1)	Homo sapiens
CCL15	C-C motif chemokine ligand 15(CCL15)	Homo sapiens
CCL19	C-C motif chemokine ligand 19(CCL19)	Homo sapiens
CCL20	C-C motif chemokine ligand 20(CCL20)	Homo sapiens
CCL23	C-C motif chemokine ligand 23(CCL23)	Homo sapiens
CCL3	C-C motif chemokine ligand 3(CCL3)	Homo sapiens
CCL4	C-C motif chemokine ligand 4(CCL4)	Homo sapiens
CCL5	C-C motif chemokine ligand 5(CCL5)	Homo sapiens
CCM2L	CCM2 like scaffolding protein(CCM2L)	Homo sapiens
CCR7	C-C motif chemokine receptor 7(CCR7)	Homo sapiens
CCRN4L	Carbon Catabolite Repression 4-Like Protein(CCRN4L)	Homo sapiens
CD101	CD101 molecule(CD101)	Homo sapiens
CD180	CD180 molecule(CD180)	Homo sapiens
CD274	CD274 molecule(CD274)	Homo sapiens
CD300LF	CD300 molecule like family member f(CD300LF)	Homo sapiens
CD40	CD40 molecule(CD40)	Homo sapiens
CD44	CD44 molecule (Indian blood group)(CD44)	Homo sapiens
CD48	CD48 molecule(CD48)	Homo sapiens
CD80	CD80 molecule(CD80)	Homo sapiens
CD82	CD82 molecule(CD82)	Homo sapiens
CD83	CD83 molecule(CD83)	Homo sapiens
CDC42EP2	CDC42 effector protein 2(CDC42EP2)	Homo sapiens
CDYL	chromodomain Y-like(CDYL)	Homo sapiens
CDYL2	chromodomain Y-like 2(CDYL2)	Homo sapiens
CECR6	cat eye syndrome chromosome region, candidate 6(CECR6)	Homo sapiens
CGNL1	cingulin like 1(CGNL1)	Homo sapiens
CHI3L2	chitinase 3 like 2(CHI3L2)	Homo sapiens
CHN2	chimerin 2(CHN2)	Homo sapiens
CHST13	carbohydrate sulfotransferase 13(CHST13)	Homo sapiens
CHST2	carbohydrate sulfotransferase 2(CHST2)	Homo sapiens
CKB	creatine kinase B(CKB)	Homo sapiens
CLDN1	claudin 1(CLDN1)	Homo sapiens
COL1A1	collagen type I alpha 1 chain(COL1A1)	Homo sapiens
COL23A1	collagen type XXIII alpha 1 chain(COL23A1)	Homo sapiens
COL5A3	collagen type V alpha 3 chain(COL5A3)	Homo sapiens
COLEC12	collectin subfamily member 12(COLEC12)	Homo sapiens
CORO2A	coronin 2A(CORO2A)	Homo sapiens
CPM	carboxypeptidase M(CPM)	Homo sapiens
CSF1	colony stimulating factor 1(CSF1)	Homo sapiens
CSF2	colony stimulating factor 2(CSF2)	Homo sapiens
CSF3	colony stimulating factor 3(CSF3)	Homo sapiens
CTDSPL	CTD small phosphatase like(CTDSPL)	Homo sapiens
CTHRC1	collagen triple helix repeat containing 1(CTHRC1)	Homo sapiens
CXCL1	C-X-C motif chemokine ligand 1(CXCL1)	Homo sapiens
CXCL2	C-X-C motif chemokine ligand 2(CXCL2)	Homo sapiens
CXCL3	C-X-C motif chemokine ligand 3(CXCL3)	Homo sapiens
CXCL5	C-X-C motif chemokine ligand 5(CXCL5)	Homo sapiens
CXCL6	C-X-C motif chemokine ligand 6(CXCL6)	Homo sapiens
CYBRD1	cytochrome b reductase 1(CYBRD1)	Homo sapiens
CYP27B1	cytochrome P450 family 27 subfamily B member 1(CYP27B1)	Homo sapiens
CYP7B1	cytochrome P450 family 7 subfamily B member 1(CYP7B1)	Homo sapiens
DBP	D-box binding PAR bZIP transcription factor(DBP)	Homo sapiens
DDIT4	DNA damage inducible transcript 4(DDIT4)	Homo sapiens
DEF6	DEF6, guanine nucleotide exchange factor(DEF6)	Homo sapiens
DENND5A	DENN domain containing 5A(DENND5A)	Homo sapiens
DHRS9	dehydrogenase/reductase 9(DHRS9)	Homo sapiens
DMWD	dystrophia myotonica, WD repeat containing(DMWD)	Homo sapiens
DNAAF1	dynein axonemal assembly factor 1(DNAAF1)	Homo sapiens
DNAJB5	DnaJ heat shock protein family (Hsp40) member B5(DNAJB5)	Homo sapiens
DNASE2	deoxyribonuclease 2, lysosomal(DNASE2)	Homo sapiens
DOK2	docking protein 2(DOK2)	Homo sapiens
DOPEY2	dopey family member 2(DOPEY2)	Homo sapiens
DRAM1	DNA damage regulated autophagy modulator 1(DRAM1)	Homo sapiens
DSE	dermatan sulfate epimerase(DSE)	Homo sapiens
DTX4	deltex E3 ubiquitin ligase 4(DTX4)	Homo sapiens
DUSP1	dual specificity phosphatase 1(DUSP1)	Homo sapiens
DUSP5	dual specificity phosphatase 5(DUSP5)	Homo sapiens
DUSP8	dual specificity phosphatase 8(DUSP8)	Homo sapiens
EBI3	Epstein-Barr virus induced 3(EBI3)	Homo sapiens
ECE1	endothelin converting enzyme 1(ECE1)	Homo sapiens
EDN1	endothelin 1(EDN1)	Homo sapiens
EFNA5	ephrin A5(EFNA5)	Homo sapiens
EFR3B	EFR3 homolog B(EFR3B)	Homo sapiens
EHD1	EH domain containing 1(EHD1)	Homo sapiens
EHF	ETS homologous factor(EHF)	Homo sapiens
ELMO1	engulfment and cell motility 1(ELMO1)	Homo sapiens
ELOVL7	ELOVL fatty acid elongase 7(ELOVL7)	Homo sapiens
EMP1	epithelial membrane protein 1(EMP1)	Homo sapiens
EMR1	EGF-like module-containing mucin-like hormone receptor-like 1(EMR1)	Homo sapiens
EMR2	EGF-like module-containing mucin-like hormone receptor-like 2(EMR2)	Homo sapiens
EPHB2	EPH receptor B2(EPHB2)	Homo sapiens
EREG	epiregulin(EREG)	Homo sapiens
ETS2	ETS proto-oncogene 2, transcription factor(ETS2)	Homo sapiens
ETV3L	ETS variant 3 like(ETV3L)	Homo sapiens
FAM124A	family with sequence similarity 124 member A(FAM124A)	Homo sapiens
FAM129A	family with sequence similarity 129 member A(FAM129A)	Homo sapiens
FAM131B	family with sequence similarity 131 member B(FAM131B)	Homo sapiens
FAM13A	family with sequence similarity 13 member A(FAM13A)	Homo sapiens
FAM188A	family with sequence similarity 188 member A(FAM188A)	Homo sapiens
FAM20A	FAM20A, golgi associated secretory pathway pseudokinase(FAM20A)	Homo sapiens
FAM210B	family with sequence similarity 210 member B(FAM210B)	Homo sapiens
FAM49A	family with sequence similarity 49 member A(FAM49A)	Homo sapiens
FAXDC2	fatty acid hydroxylase domain containing 2(FAXDC2)	Homo sapiens
FCAMR	Fc fragment of IgA and IgM receptor(FCAMR)	Homo sapiens
FCAR	Fc fragment of IgA receptor(FCAR)	Homo sapiens
FCGR2A	Fc fragment of IgG receptor IIa(FCGR2A)	Homo sapiens
FCHSD2	FCH and double SH3 domains 2(FCHSD2)	Homo sapiens
FERMT2	fermitin family member 2(FERMT2)	Homo sapiens
FES	FES proto-oncogene, tyrosine kinase(FES)	Homo sapiens
FGD5	FYVE, RhoGEF and PH domain containing 5(FGD5)	Homo sapiens
FLI1	Fli-1 proto-oncogene, ETS transcription factor(FLI1)	Homo sapiens
FLVCR2	feline leukemia virus subgroup C cellular receptor family member 2(FLVCR2)	Homo sapiens
FOS	Fos proto-oncogene, AP-1 transcription factor subunit(FOS)	Homo sapiens
FOSL2	FOS like 2, AP-1 transcription factor subunit(FOSL2)	Homo sapiens
FOXO4	forkhead box O4(FOXO4)	Homo sapiens
FPR1	formyl peptide receptor 1(FPR1)	Homo sapiens
FPR2	formyl peptide receptor 2(FPR2)	Homo sapiens
FRMD3	FERM domain containing 3(FRMD3)	Homo sapiens
FSCN1	fascin actin-bundling protein 1(FSCN1)	Homo sapiens
FSD1L	fibronectin type III and SPRY domain containing 1 like(FSD1L)	Homo sapiens
FUCA1	fucosidase, alpha-L- 1, tissue(FUCA1)	Homo sapiens
G0S2	G0/G1 switch 2(G0S2)	Homo sapiens
GAB2	GRB2 associated binding protein 2(GAB2)	Homo sapiens
GADD45B	growth arrest and DNA damage inducible beta(GADD45B)	Homo sapiens
GALM	galactose mutarotase(GALM)	Homo sapiens
GFPT2	glutamine-fructose-6-phosphate transaminase 2(GFPT2)	Homo sapiens
GLB1L	galactosidase beta 1 like(GLB1L)	Homo sapiens
GNPDA1	glucosamine-6-phosphate deaminase 1(GNPDA1)	Homo sapiens
GP1BA	glycoprotein Ib platelet alpha subunit(GP1BA)	Homo sapiens
GPR132	G protein-coupled receptor 132(GPR132)	Homo sapiens
GPR137B	G protein-coupled receptor 137B(GPR137B)	Homo sapiens
GPR155	G protein-coupled receptor 155(GPR155)	Homo sapiens
GPR34	G protein-coupled receptor 34(GPR34)	Homo sapiens
GRAMD1A	GRAM domain containing 1A(GRAMD1A)	Homo sapiens
GUCY1A3	guanylate cyclase 1 soluble subunit alpha(GUCY1A3)	Homo sapiens
GUCY1B3	guanylate cyclase 1 soluble subunit beta(GUCY1B3)	Homo sapiens
HCAR2	hydroxycarboxylic acid receptor 2(HCAR2)	Homo sapiens
HCK	HCK proto-oncogene, Src family tyrosine kinase(HCK)	Homo sapiens
HECW2	HECT, C2 and WW domain containing E3 ubiquitin protein ligase 2(HECW2)	Homo sapiens
HES1	hes family bHLH transcription factor 1(HES1)	Homo sapiens
HEY1	hes related family bHLH transcription factor with YRPW motif 1(HEY1)	Homo sapiens
HHEX	hematopoietically expressed homeobox(HHEX)	Homo sapiens
HIF1A	hypoxia inducible factor 1 alpha subunit(HIF1A)	Homo sapiens
HIVEP2	human immunodeficiency virus type I enhancer binding protein 2(HIVEP2)	Homo sapiens
HLA-DMB	major histocompatibility complex, class II, DM beta(HLA-DMB)	Homo sapiens
HS3ST2	heparan sulfate-glucosamine 3-sulfotransferase 2(HS3ST2)	Homo sapiens
HS3ST3A1	heparan sulfate-glucosamine 3-sulfotransferase 3A1(HS3ST3A1)	Homo sapiens
HS3ST3B1	heparan sulfate-glucosamine 3-sulfotransferase 3B1(HS3ST3B1)	Homo sapiens
HTR7	5-hydroxytryptamine receptor 7(HTR7)	Homo sapiens
HVCN1	hydrogen voltage gated channel 1(HVCN1)	Homo sapiens
ICAM1	intercellular adhesion molecule 1(ICAM1)	Homo sapiens
ICOSLG	inducible T-cell costimulator ligand(ICOSLG)	Homo sapiens
IER3	immediate early response 3(IER3)	Homo sapiens
IER5	immediate early response 5(IER5)	Homo sapiens
IGSF8	immunoglobulin superfamily member 8(IGSF8)	Homo sapiens
IL10	interleukin 10(IL10)	Homo sapiens
IL12B	interleukin 12B(IL12B)	Homo sapiens
IL19	interleukin 19(IL19)	Homo sapiens
IL1A	interleukin 1 alpha(IL1A)	Homo sapiens
IL1B	interleukin 1 beta(IL1B)	Homo sapiens
IL1R2	interleukin 1 receptor type 2(IL1R2)	Homo sapiens
IL23A	interleukin 23 subunit alpha(IL23A)	Homo sapiens
IL27	interleukin 27(IL27)	Homo sapiens
IL36G	interleukin 36, gamma(IL36G)	Homo sapiens
IL36RN	interleukin 36 receptor antagonist(IL36RN)	Homo sapiens
IL7	interleukin 7(IL7)	Homo sapiens
IL7R	interleukin 7 receptor(IL7R)	Homo sapiens
IL8	interleukin 8(IL8)	Homo sapiens
INPP5D	inositol polyphosphate-5-phosphatase D(INPP5D)	Homo sapiens
INSIG2	insulin induced gene 2(INSIG2)	Homo sapiens
IRAK2	interleukin 1 receptor associated kinase 2(IRAK2)	Homo sapiens
ITGA1	integrin subunit alpha 1(ITGA1)	Homo sapiens
ITGB8	integrin subunit beta 8(ITGB8)	Homo sapiens
ITSN1	intersectin 1(ITSN1)	Homo sapiens
JAG1	jagged 1(JAG1)	Homo sapiens
JAK1	Janus kinase 1(JAK1)	Homo sapiens
JAK3	Janus kinase 3(JAK3)	Homo sapiens
JAKMIP2	janus kinase and microtubule interacting protein 2(JAKMIP2)	Homo sapiens
JUP	junction plakoglobin(JUP)	Homo sapiens
KDM6B	lysine demethylase 6B(KDM6B)	Homo sapiens
KIAA0020	KIAA0020	Homo sapiens
KIAA0226L	KIAA0226L	Homo sapiens
KIAA0513	KIAA0513(KIAA0513)	Homo sapiens
KIAA1211	KIAA1211(KIAA1211)	Homo sapiens
KLC2	kinesin light chain 2(KLC2)	Homo sapiens
KLHDC8B	kelch domain containing 8B(KLHDC8B)	Homo sapiens
KYNU	kynureninase(KYNU)	Homo sapiens
LAD1	ladinin 1(LAD1)	Homo sapiens
LAMB3	laminin subunit beta 3(LAMB3)	Homo sapiens
LAMP3	lysosomal associated membrane protein 3(LAMP3)	Homo sapiens
LDLRAD3	low density lipoprotein receptor class A domain containing 3(LDLRAD3)	Homo sapiens
LHFP	lipoma HMGIC fusion partner(LHFP)	Homo sapiens
LIF	leukemia inhibitory factor(LIF)	Homo sapiens
LILRA1	leukocyte immunoglobulin like receptor A1(LILRA1)	Homo sapiens
LILRA5	leukocyte immunoglobulin like receptor A5(LILRA5)	Homo sapiens
LILRB1	leukocyte immunoglobulin like receptor B1(LILRB1)	Homo sapiens
LILRB2	leukocyte immunoglobulin like receptor B2(LILRB2)	Homo sapiens
LILRB5	leukocyte immunoglobulin like receptor B5(LILRB5)	Homo sapiens
LIMK2	LIM domain kinase 2(LIMK2)	Homo sapiens
LITAF	lipopolysaccharide induced TNF factor(LITAF)	Homo sapiens
LRP12	LDL receptor related protein 12(LRP12)	Homo sapiens
LRRC4	leucine rich repeat containing 4(LRRC4)	Homo sapiens
LSS	lanosterol synthase (2,3-oxidosqualene-lanosterol cyclase)(LSS)	Homo sapiens
LTA4H	leukotriene A4 hydrolase(LTA4H)	Homo sapiens
LY9	lymphocyte antigen 9(LY9)	Homo sapiens
LYN	LYN proto-oncogene, Src family tyrosine kinase(LYN)	Homo sapiens
MACC1	MACC1, MET transcriptional regulator(MACC1)	Homo sapiens
MAML3	mastermind like transcriptional coactivator 3(MAML3)	Homo sapiens
MAMLD1	mastermind like domain containing 1(MAMLD1)	Homo sapiens
MAOA	monoamine oxidase A(MAOA)	Homo sapiens
MAP1LC3A	microtubule associated protein 1 light chain 3 alpha(MAP1LC3A)	Homo sapiens
MARC1	mitochondrial amidoxime reducing component 1(MARC1)	Homo sapiens
MARCH3	membrane associated ring-CH-type finger 3(MARCH3)	Homo sapiens
MARCH9	membrane associated ring-CH-type finger 9(MARCH9)	Homo sapiens
MARCKS	myristoylated alanine rich protein kinase C substrate(MARCKS)	Homo sapiens
MARVELD1	MARVEL domain containing 1(MARVELD1)	Homo sapiens
MB21D2	Mab-21 domain containing 2(MB21D2)	Homo sapiens
MBOAT1	membrane bound O-acyltransferase domain containing 1(MBOAT1)	Homo sapiens
MBP	myelin basic protein(MBP)	Homo sapiens
MCOLN2	mucolipin 2(MCOLN2)	Homo sapiens
MERTK	MER proto-oncogene, tyrosine kinase(MERTK)	Homo sapiens
MESDC1	mesoderm development candidate 1(MESDC1)	Homo sapiens
METTL7A	methyltransferase like 7A(METTL7A)	Homo sapiens
MICALL1	MICAL like 1(MICALL1)	Homo sapiens
MLLT6	MLLT6, PHD finger domain containing(MLLT6)	Homo sapiens
MMP1	matrix metallopeptidase 1(MMP1)	Homo sapiens
MMP10	matrix metallopeptidase 10(MMP10)	Homo sapiens
MMP14	matrix metallopeptidase 14(MMP14)	Homo sapiens
MMP7	matrix metallopeptidase 7(MMP7)	Homo sapiens
MN1	MN1 proto-oncogene, transcriptional regulator(MN1)	Homo sapiens
MNDA	myeloid cell nuclear differentiation antigen(MNDA)	Homo sapiens
MPZL1	myelin protein zero like 1(MPZL1)	Homo sapiens
MSANTD3	Myb/SANT DNA binding domain containing 3(MSANTD3)	Homo sapiens
MSC	musculin(MSC)	Homo sapiens
MST4	Serine/threonine protein kinase(MST4)	Homo sapiens
MT1G	metallothionein 1G(MT1G)	Homo sapiens
MT1H	metallothionein 1H(MT1H)	Homo sapiens
MT1HL1	metallothionein 1H-like 1(MT1HL1)	Homo sapiens
MTHFD2	methylenetetrahydrofolate dehydrogenase (NADP+ dependent) 2, methenyltetrahydrofolate cyclohydrolase(MTHFD2)	Homo sapiens
MXD1	MAX dimerization protein 1(MXD1)	Homo sapiens
MXI1	MAX interactor 1, dimerization protein(MXI1)	Homo sapiens
MYH11	myosin heavy chain 11(MYH11)	Homo sapiens
MYLK3	myosin light chain kinase 3(MYLK3)	Homo sapiens
MYO10	myosin X(MYO10)	Homo sapiens
MYO1B	myosin IB(MYO1B)	Homo sapiens
MYO1G	myosin IG(MYO1G)	Homo sapiens
N4BP2L1	NEDD4 binding protein 2 like 1(N4BP2L1)	Homo sapiens
NAMPT	nicotinamide phosphoribosyltransferase(NAMPT)	Homo sapiens
NAV2	neuron navigator 2(NAV2)	Homo sapiens
NCAPH	non-SMC condensin I complex subunit H(NCAPH)	Homo sapiens
NCCRP1	non-specific cytotoxic cell receptor protein 1 homolog (zebrafish)(NCCRP1)	Homo sapiens
NCDN	neurochondrin(NCDN)	Homo sapiens
NCK2	NCK adaptor protein 2(NCK2)	Homo sapiens
NDP	NDP, norrin cystine knot growth factor(NDP)	Homo sapiens
NEDD4L	neural precursor cell expressed, developmentally down-regulated 4-like, E3 ubiquitin protein ligase(NEDD4L)	Homo sapiens
NFATC3	nuclear factor of activated T-cells 3(NFATC3)	Homo sapiens
NFKB1	nuclear factor kappa B subunit 1(NFKB1)	Homo sapiens
NFKB2	nuclear factor kappa B subunit 2(NFKB2)	Homo sapiens
NFKBIA	NFKB inhibitor alpha(NFKBIA)	Homo sapiens
NFKBIZ	NFKB inhibitor zeta(NFKBIZ)	Homo sapiens
NHSL2	NHS like 2(NHSL2)	Homo sapiens
NIPAL4	NIPA like domain containing 4(NIPAL4)	Homo sapiens
NISCH	nischarin(NISCH)	Homo sapiens
NKX3-1	NK3 homeobox 1(NKX3-1)	Homo sapiens
NLRP12	NLR family pyrin domain containing 12(NLRP12)	Homo sapiens
NPL	N-acetylneuraminate pyruvate lyase(NPL)	Homo sapiens
NREP	neuronal regeneration related protein(NREP)	Homo sapiens
NTN1	netrin 1(NTN1)	Homo sapiens
NUDT7	nudix hydrolase 7(NUDT7)	Homo sapiens
NXN	nucleoredoxin(NXN)	Homo sapiens
OGFRL1	opioid growth factor receptor like 1(OGFRL1)	Homo sapiens
OLFML2B	olfactomedin like 2B(OLFML2B)	Homo sapiens
OTUD1	OTU deubiquitinase 1(OTUD1)	Homo sapiens
P2RX4	purinergic receptor P2X 4(P2RX4)	Homo sapiens
PAK1	p21 (RAC1) activated kinase 1(PAK1)	Homo sapiens
PANX1	pannexin 1(PANX1)	Homo sapiens
PAQR5	progestin and adipoQ receptor family member 5(PAQR5)	Homo sapiens
PDE4B	phosphodiesterase 4B(PDE4B)	Homo sapiens
PDGFRA	platelet derived growth factor receptor alpha(PDGFRA)	Homo sapiens
PDK3	pyruvate dehydrogenase kinase 3(PDK3)	Homo sapiens
PDPN	podoplanin(PDPN)	Homo sapiens
PDSS1	prenyl (decaprenyl) diphosphate synthase, subunit 1(PDSS1)	Homo sapiens
PECAM1	platelet and endothelial cell adhesion molecule 1(PECAM1)	Homo sapiens
PER3	period circadian clock 3(PER3)	Homo sapiens
PFKFB3	6-phosphofructo-2-kinase/fructose-2,6-biphosphatase 3(PFKFB3)	Homo sapiens
PIM1	Pim-1 proto-oncogene, serine/threonine kinase(PIM1)	Homo sapiens
PIM2	Pim-2 proto-oncogene, serine/threonine kinase(PIM2)	Homo sapiens
PIM3	Pim-3 proto-oncogene, serine/threonine kinase(PIM3)	Homo sapiens
PLA2G15	phospholipase A2 group XV(PLA2G15)	Homo sapiens
PLAGL2	PLAG1 like zinc finger 2(PLAGL2)	Homo sapiens
PLAT	plasminogen activator, tissue type(PLAT)	Homo sapiens
PLAUR	plasminogen activator, urokinase receptor(PLAUR)	Homo sapiens
PLB1	phospholipase B1(PLB1)	Homo sapiens
PLCL1	phospholipase C like 1(PLCL1)	Homo sapiens
PLK3	polo like kinase 3(PLK3)	Homo sapiens
PLXDC2	plexin domain containing 2(PLXDC2)	Homo sapiens
PLXNA1	plexin A1(PLXNA1)	Homo sapiens
PNPLA1	patatin like phospholipase domain containing 1(PNPLA1)	Homo sapiens
PNRC1	proline rich nuclear receptor coactivator 1(PNRC1)	Homo sapiens
POLD1	DNA polymerase delta 1, catalytic subunit(POLD1)	Homo sapiens
POLR3D	RNA polymerase III subunit D(POLR3D)	Homo sapiens
POU2F2	POU class 2 homeobox 2(POU2F2)	Homo sapiens
PPA1	pyrophosphatase (inorganic) 1(PPA1)	Homo sapiens
PPBP	pro-platelet basic protein(PPBP)	Homo sapiens
PPP1R15A	protein phosphatase 1 regulatory subunit 15A(PPP1R15A)	Homo sapiens
PPP3CC	protein phosphatase 3 catalytic subunit gamma(PPP3CC)	Homo sapiens
PRAM1	PML-RARA regulated adaptor molecule 1(PRAM1)	Homo sapiens
PRPF3	pre-mRNA processing factor 3(PRPF3)	Homo sapiens
PSMA6	proteasome subunit alpha 6(PSMA6)	Homo sapiens
PTGER4	prostaglandin E receptor 4(PTGER4)	Homo sapiens
PTGIR	prostaglandin I2 (prostacyclin) receptor (IP)(PTGIR)	Homo sapiens
PTGS2	prostaglandin-endoperoxide synthase 2(PTGS2)	Homo sapiens
PTPN1	protein tyrosine phosphatase, non-receptor type 1(PTPN1)	Homo sapiens
PTPN13	protein tyrosine phosphatase, non-receptor type 13(PTPN13)	Homo sapiens
PTPN2	protein tyrosine phosphatase, non-receptor type 2(PTPN2)	Homo sapiens
PTPRF	protein tyrosine phosphatase, receptor type F(PTPRF)	Homo sapiens
PTX3	pentraxin 3(PTX3)	Homo sapiens
PVR	poliovirus receptor(PVR)	Homo sapiens
PVRL2	Poliovirus Receptor-Related 2(PVRL2)	Homo sapiens
RAB11FIP4	RAB11 family interacting protein 4(RAB11FIP4)	Homo sapiens
RAB33A	RAB33A, member RAS oncogene family(RAB33A)	Homo sapiens
RAP1B	RAP1B, member of RAS oncogene family(RAP1B)	Homo sapiens
RAP1GAP2	RAP1 GTPase activating protein 2(RAP1GAP2)	Homo sapiens
RAP2C	RAP2C, member of RAS oncogene family(RAP2C)	Homo sapiens
RAPGEF2	Rap guanine nucleotide exchange factor 2(RAPGEF2)	Homo sapiens
RARRES1	retinoic acid receptor responder 1(RARRES1)	Homo sapiens
RASGRP1	RAS guanyl releasing protein 1(RASGRP1)	Homo sapiens
RASGRP4	RAS guanyl releasing protein 4(RASGRP4)	Homo sapiens
RASL11B	RAS like family 11 member B(RASL11B)	Homo sapiens
RCBTB2	RCC1 and BTB domain containing protein 2(RCBTB2)	Homo sapiens
RFTN1	raftlin, lipid raft linker 1(RFTN1)	Homo sapiens
RGS14	regulator of G-protein signaling 14(RGS14)	Homo sapiens
RHCG	Rh family C glycoprotein(RHCG)	Homo sapiens
RHOBTB1	Rho related BTB domain containing 1(RHOBTB1)	Homo sapiens
RHOQ	ras homolog family member Q(RHOQ)	Homo sapiens
RIMS3	regulating synaptic membrane exocytosis 3(RIMS3)	Homo sapiens
RIPK2	receptor interacting serine/threonine kinase 2(RIPK2)	Homo sapiens
RNF115	ring finger protein 115(RNF115)	Homo sapiens
RNF125	ring finger protein 125(RNF125)	Homo sapiens
RNF144B	ring finger protein 144B(RNF144B)	Homo sapiens
RUNX1	runt related transcription factor 1(RUNX1)	Homo sapiens
RUNX2	runt related transcription factor 2(RUNX2)	Homo sapiens
S100A12	S100 calcium binding protein A12(S100A12)	Homo sapiens
SAMSN1	SAM domain, SH3 domain and nuclear localization signals 1(SAMSN1)	Homo sapiens
SBNO2	strawberry notch homolog 2(SBNO2)	Homo sapiens
SCARF1	scavenger receptor class F member 1(SCARF1)	Homo sapiens
SCN1B	sodium voltage-gated channel beta subunit 1(SCN1B)	Homo sapiens
SDC3	syndecan 3(SDC3)	Homo sapiens
SEMA4B	semaphorin 4B(SEMA4B)	Homo sapiens
SERPINB2	serpin family B member 2(SERPINB2)	Homo sapiens
SERPINB7	serpin family B member 7(SERPINB7)	Homo sapiens
SERPINB9	serpin family B member 9(SERPINB9)	Homo sapiens
SERPINE2	serpin family E member 2(SERPINE2)	Homo sapiens
SESN2	sestrin 2(SESN2)	Homo sapiens
SFXN3	sideroflexin 3(SFXN3)	Homo sapiens
SGPP2	sphingosine-1-phosphate phosphatase 2(SGPP2)	Homo sapiens
SH3PXD2A	SH3 and PX domains 2A(SH3PXD2A)	Homo sapiens
SH3PXD2B	SH3 and PX domains 2B(SH3PXD2B)	Homo sapiens
SIK3	SIK family kinase 3(SIK3)	Homo sapiens
SIRPB2	signal regulatory protein beta 2(SIRPB2)	Homo sapiens
SLAMF1	signaling lymphocytic activation molecule family member 1(SLAMF1)	Homo sapiens
SLAMF7	SLAM family member 7(SLAMF7)	Homo sapiens
SLC11A2	solute carrier family 11 member 2(SLC11A2)	Homo sapiens
SLC13A3	solute carrier family 13 member 3(SLC13A3)	Homo sapiens
SLC17A5	solute carrier family 17 member 5(SLC17A5)	Homo sapiens
SLC1A2	solute carrier family 1 member 2(SLC1A2)	Homo sapiens
SLC25A37	solute carrier family 25 member 37(SLC25A37)	Homo sapiens
SLC27A1	solute carrier family 27 member 1(SLC27A1)	Homo sapiens
SLC29A1	solute carrier family 29 member 1 (Augustine blood group)(SLC29A1)	Homo sapiens
SLC2A1	solute carrier family 2 member 1(SLC2A1)	Homo sapiens
SLC2A3	solute carrier family 2 member 3(SLC2A3)	Homo sapiens
SLC2A6	solute carrier family 2 member 6(SLC2A6)	Homo sapiens
SLC37A2	solute carrier family 37 member 2(SLC37A2)	Homo sapiens
SLC39A14	solute carrier family 39 member 14(SLC39A14)	Homo sapiens
SLC40A1	solute carrier family 40 member 1(SLC40A1)	Homo sapiens
SLC41A2	solute carrier family 41 member 2(SLC41A2)	Homo sapiens
SLC43A2	solute carrier family 43 member 2(SLC43A2)	Homo sapiens
SLC43A3	solute carrier family 43 member 3(SLC43A3)	Homo sapiens
SLC46A3	solute carrier family 46 member 3(SLC46A3)	Homo sapiens
SLC7A2	solute carrier family 7 member 2(SLC7A2)	Homo sapiens
SLC7A5	solute carrier family 7 member 5(SLC7A5)	Homo sapiens
SLC8A3	solute carrier family 8 member A3(SLC8A3)	Homo sapiens
SLC9A9	solute carrier family 9 member A9(SLC9A9)	Homo sapiens
SLCO2B1	solute carrier organic anion transporter family member 2B1(SLCO2B1)	Homo sapiens
SLCO4A1	solute carrier organic anion transporter family member 4A1(SLCO4A1)	Homo sapiens
SLCO5A1	solute carrier organic anion transporter family member 5A1(SLCO5A1)	Homo sapiens
SMARCA1	SWI/SNF related, matrix associated, actin dependent regulator of chromatin, subfamily a, member 1(SMARCA1)	Homo sapiens
SMS	spermine synthase(SMS)	Homo sapiens
SNAI1	snail family transcriptional repressor 1(SNAI1)	Homo sapiens
SNX2	sorting nexin 2(SNX2)	Homo sapiens
SNX29	sorting nexin 29(SNX29)	Homo sapiens
SOCS1	suppressor of cytokine signaling 1(SOCS1)	Homo sapiens
SOCS2	suppressor of cytokine signaling 2(SOCS2)	Homo sapiens
SOCS3	suppressor of cytokine signaling 3(SOCS3)	Homo sapiens
SOD2	superoxide dismutase 2, mitochondrial(SOD2)	Homo sapiens
SOX4	SRY-box 4(SOX4)	Homo sapiens
SPATA12	spermatogenesis associated 12(SPATA12)	Homo sapiens
SRC	SRC proto-oncogene, non-receptor tyrosine kinase(SRC)	Homo sapiens
SRGN	serglycin(SRGN)	Homo sapiens
SRSF12	serine and arginine rich splicing factor 12(SRSF12)	Homo sapiens
ST3GAL2	ST3 beta-galactoside alpha-2,3-sialyltransferase 2(ST3GAL2)	Homo sapiens
ST5	suppression of tumorigenicity 5(ST5)	Homo sapiens
STAT3	signal transducer and activator of transcription 3(STAT3)	Homo sapiens
STAT4	signal transducer and activator of transcription 4(STAT4)	Homo sapiens
STK17A	serine/threonine kinase 17a(STK17A)	Homo sapiens
STX11	syntaxin 11(STX11)	Homo sapiens
STXBP1	syntaxin binding protein 1(STXBP1)	Homo sapiens
SUOX	sulfite oxidase(SUOX)	Homo sapiens
SVIL	supervillin(SVIL)	Homo sapiens
SYNM	synemin(SYNM)	Homo sapiens
SYNPO2	synaptopodin 2(SYNPO2)	Homo sapiens
SYT1	synaptotagmin 1(SYT1)	Homo sapiens
TANC1	tetratricopeptide repeat, ankyrin repeat and coiled-coil containing 1(TANC1)	Homo sapiens
TARP	TCR gamma alternate reading frame protein(TARP)	Homo sapiens
TBC1D4	TBC1 domain family member 4(TBC1D4)	Homo sapiens
TBC1D9	TBC1 domain family member 9(TBC1D9)	Homo sapiens
TCHH	trichohyalin(TCHH)	Homo sapiens
TFPI2	tissue factor pathway inhibitor 2(TFPI2)	Homo sapiens
TGFA	transforming growth factor alpha(TGFA)	Homo sapiens
TGFBI	transforming growth factor beta induced(TGFBI)	Homo sapiens
TICAM1	toll like receptor adaptor molecule 1(TICAM1)	Homo sapiens
TJP2	tight junction protein 2(TJP2)	Homo sapiens
TLE1	transducin like enhancer of split 1(TLE1)	Homo sapiens
TLN2	talin 2(TLN2)	Homo sapiens
TLR5	toll like receptor 5(TLR5)	Homo sapiens
TMC8	transmembrane channel like 8(TMC8)	Homo sapiens
TMCC2	transmembrane and coiled-coil domain family 2(TMCC2)	Homo sapiens
TMEM106A	transmembrane protein 106A(TMEM106A)	Homo sapiens
TMEM117	transmembrane protein 117(TMEM117)	Homo sapiens
TMEM119	transmembrane protein 119(TMEM119)	Homo sapiens
TMEM132A	transmembrane protein 132A(TMEM132A)	Homo sapiens
TMEM144	transmembrane protein 144(TMEM144)	Homo sapiens
TMEM237	transmembrane protein 237(TMEM237)	Homo sapiens
TMEM37	transmembrane protein 37(TMEM37)	Homo sapiens
TMEM63B	transmembrane protein 63B(TMEM63B)	Homo sapiens
TNF	tumor necrosis factor(TNF)	Homo sapiens
TNFAIP2	TNF alpha induced protein 2(TNFAIP2)	Homo sapiens
TNFAIP3	TNF alpha induced protein 3(TNFAIP3)	Homo sapiens
TNFAIP6	TNF alpha induced protein 6(TNFAIP6)	Homo sapiens
TNFAIP8	TNF alpha induced protein 8(TNFAIP8)	Homo sapiens
TNFAIP8L3	TNF alpha induced protein 8 like 3(TNFAIP8L3)	Homo sapiens
TNFRSF11A	TNF receptor superfamily member 11a(TNFRSF11A)	Homo sapiens
TNFRSF18	TNF receptor superfamily member 18(TNFRSF18)	Homo sapiens
TNFRSF1B	TNF receptor superfamily member 1B(TNFRSF1B)	Homo sapiens
TNFRSF4	TNF receptor superfamily member 4(TNFRSF4)	Homo sapiens
TNFRSF6B	TNF receptor superfamily member 6b(TNFRSF6B)	Homo sapiens
TNFRSF9	TNF receptor superfamily member 9(TNFRSF9)	Homo sapiens
TNFSF15	tumor necrosis factor superfamily member 15(TNFSF15)	Homo sapiens
TNFSF9	tumor necrosis factor superfamily member 9(TNFSF9)	Homo sapiens
TNIP1	TNFAIP3 interacting protein 1(TNIP1)	Homo sapiens
TNIP2	TNFAIP3 interacting protein 2(TNIP2)	Homo sapiens
TNIP3	TNFAIP3 interacting protein 3(TNIP3)	Homo sapiens
TRAF1	TNF receptor associated factor 1(TRAF1)	Homo sapiens
TRAF3IP2	TRAF3 interacting protein 2(TRAF3IP2)	Homo sapiens
TRIB1	tribbles pseudokinase 1(TRIB1)	Homo sapiens
TRIM32	tripartite motif containing 32(TRIM32)	Homo sapiens
TRIP10	thyroid hormone receptor interactor 10(TRIP10)	Homo sapiens
TSLP	thymic stromal lymphopoietin(TSLP)	Homo sapiens
TSPAN33	tetraspanin 33(TSPAN33)	Homo sapiens
TTC40
TTC7A	tetratricopeptide repeat domain 7A(TTC7A)	Homo sapiens
TUBE1	tubulin epsilon 1(TUBE1)	Homo sapiens
TXN	thioredoxin(TXN)	Homo sapiens
TXNRD3	thioredoxin reductase 3(TXNRD3)	Homo sapiens
UBASH3B	ubiquitin associated and SH3 domain containing B(UBASH3B)	Homo sapiens
UNC13A	unc-13 homolog A(UNC13A)	Homo sapiens
UPB1	beta-ureidopropionase 1(UPB1)	Homo sapiens
USP12	ubiquitin specific peptidase 12(USP12)	Homo sapiens
UXS1	UDP-glucuronate decarboxylase 1(UXS1)	Homo sapiens
VAV1	vav guanine nucleotide exchange factor 1(VAV1)	Homo sapiens
VCL	vinculin(VCL)	Homo sapiens
VEGFA	vascular endothelial growth factor A(VEGFA)	Homo sapiens
VIM	vimentin(VIM)	Homo sapiens
VNN1	vanin 1(VNN1)	Homo sapiens
VNN2	vanin 2(VNN2)	Homo sapiens
VSIG4	V-set and immunoglobulin domain containing 4(VSIG4)	Homo sapiens
VWF	von Willebrand factor(VWF)	Homo sapiens
WDR91	WD repeat domain 91(WDR91)	Homo sapiens
WIPF3	WAS/WASL interacting protein family member 3(WIPF3)	Homo sapiens
WNT5A	Wnt family member 5A(WNT5A)	Homo sapiens
WTAP	Wilms tumor 1 associated protein(WTAP)	Homo sapiens
YRDC	yrdC N6-threonylcarbamoyltransferase domain containing(YRDC)	Homo sapiens
ZBTB17	zinc finger and BTB domain containing 17(ZBTB17)	Homo sapiens
ZC3H12A	zinc finger CCCH-type containing 12A(ZC3H12A)	Homo sapiens
ZCCHC24	zinc finger CCHC-type containing 24(ZCCHC24)	Homo sapiens
ZNF462	zinc finger protein 462(ZNF462)	Homo sapiens
ZNRF2	zinc and ring finger 2(ZNRF2)	Homo sapiens
ZP3	zona pellucida glycoprotein 3(ZP3)	Homo sapiens
