# Supplementary material for: Extracellular nicotinate phosphoribosyltransferase binds Toll like receptor 4 and mediates inflammation
Source: Nat Commun. 2019 Sep 11;10:4116. doi: 10.1038/s41467-019-12055-2 (PMC6739309; doi:10.1038/s41467-019-12055-2)
Supplement: Supplementary file 6 — Supplementary Data 2 [file 41467_2019_12055_MOESM6_ESM.xlsx]

## Sheet: Foglio1
NAPRT exclusively regulated genes
OFFICIAL_GENE_SYMBOL	Name	Species
ABAT	4-aminobutyrate aminotransferase(ABAT)	Homo sapiens
ABCC5	ATP binding cassette subfamily C member 5(ABCC5)	Homo sapiens
ABCD3	ATP binding cassette subfamily D member 3(ABCD3)	Homo sapiens
ABHD10	abhydrolase domain containing 10(ABHD10)	Homo sapiens
ABHD15	abhydrolase domain containing 15(ABHD15)	Homo sapiens
ABLIM1	actin binding LIM protein 1(ABLIM1)	Homo sapiens
ADAMTS14	ADAM metallopeptidase with thrombospondin type 1 motif 14(ADAMTS14)	Homo sapiens
ADCK3	aarF domain containing kinase 3(ADCK3)	Homo sapiens
ADD3	adducin 3(ADD3)	Homo sapiens
ADM	adrenomedullin(ADM)	Homo sapiens
ADM2	adrenomedullin 2(ADM2)	Homo sapiens
AFF1	AF4/FMR2 family member 1(AFF1)	Homo sapiens
AHNAK2	AHNAK nucleoprotein 2(AHNAK2)	Homo sapiens
AK8	adenylate kinase 8(AK8)	Homo sapiens
AKAP6	A-kinase anchoring protein 6(AKAP6)	Homo sapiens
ALAD	aminolevulinate dehydratase(ALAD)	Homo sapiens
ALDH1A1	aldehyde dehydrogenase 1 family member A1(ALDH1A1)	Homo sapiens
ALDH3A2	aldehyde dehydrogenase 3 family member A2(ALDH3A2)	Homo sapiens
ALDH9A1	aldehyde dehydrogenase 9 family member A1(ALDH9A1)	Homo sapiens
ALMS1	ALMS1, centrosome and basal body associated protein(ALMS1)	Homo sapiens
ALOX15B	arachidonate 15-lipoxygenase, type B(ALOX15B)	Homo sapiens
AMICA1	Adhesion molecule, interacts with CXADR antigen 1(AMICA1)	Homo sapiens
ANTXR2	anthrax toxin receptor 2(ANTXR2)	Homo sapiens
APBA1	amyloid beta precursor protein binding family A member 1(APBA1)	Homo sapiens
APCDD1	APC down-regulated 1(APCDD1)	Homo sapiens
APPL2	adaptor protein, phosphotyrosine interacting with PH domain and leucine zipper 2(APPL2)	Homo sapiens
ARAP3	ArfGAP with RhoGAP domain, ankyrin repeat and PH domain 3(ARAP3)	Homo sapiens
ARC	activity regulated cytoskeleton associated protein(ARC)	Homo sapiens
ARFRP1	ADP ribosylation factor related protein 1(ARFRP1)	Homo sapiens
ARHGAP12	Rho GTPase activating protein 12(ARHGAP12)	Homo sapiens
ARHGAP18	Rho GTPase activating protein 18(ARHGAP18)	Homo sapiens
ARHGAP35	Rho GTPase activating protein 35(ARHGAP35)	Homo sapiens
ARHGEF3	Rho guanine nucleotide exchange factor 3(ARHGEF3)	Homo sapiens
ARHGEF6	Rac/Cdc42 guanine nucleotide exchange factor 6(ARHGEF6)	Homo sapiens
ARID5A	AT-rich interaction domain 5A(ARID5A)	Homo sapiens
ARL15	ADP ribosylation factor like GTPase 15(ARL15)	Homo sapiens
ARL4D	ADP ribosylation factor like GTPase 4D(ARL4D)	Homo sapiens
ASS1	argininosuccinate synthase 1(ASS1)	Homo sapiens
ATP10D	ATPase phospholipid transporting 10D (putative)(ATP10D)	Homo sapiens
ATP2B4	ATPase plasma membrane Ca2+ transporting 4(ATP2B4)	Homo sapiens
ATP7A	ATPase copper transporting alpha(ATP7A)	Homo sapiens
B3GNT7	UDP-GlcNAc:betaGal beta-1,3-N-acetylglucosaminyltransferase 7(B3GNT7)	Homo sapiens
B4GALT5	beta-1,4-galactosyltransferase 5(B4GALT5)	Homo sapiens
BATF3	basic leucine zipper ATF-like transcription factor 3(BATF3)	Homo sapiens
BCAR1	BCAR1, Cas family scaffolding protein(BCAR1)	Homo sapiens
BCL2A1	BCL2 related protein A1(BCL2A1)	Homo sapiens
BEST1	bestrophin 1(BEST1)	Homo sapiens
BID	BH3 interacting domain death agonist(BID)	Homo sapiens
BLVRA	biliverdin reductase A(BLVRA)	Homo sapiens
BOP1	block of proliferation 1(BOP1)	Homo sapiens
BRD3	bromodomain containing 3(BRD3)	Homo sapiens
BTG3	BTG anti-proliferation factor 3(BTG3)	Homo sapiens
BZW2	basic leucine zipper and W2 domains 2(BZW2)	Homo sapiens
C11orf54	chromosome 11 open reading frame 54(C11orf54)	Homo sapiens
C11orf82	chromosome 11 open reading frame 82(C11orf82)	Homo sapiens
C15orf38	chromosome 15 open reading frame 38(C15orf38)	Homo sapiens
C15orf52	chromosome 15 open reading frame 52(C15orf52)	Homo sapiens
C22orf29	chromosome 22 open reading frame 29(C22orf29)	Homo sapiens
C2CD2	C2 calcium dependent domain containing 2(C2CD2)	Homo sapiens
C3orf58	chromosome 3 open reading frame 58(C3orf58)	Homo sapiens
CALCOCO1	calcium binding and coiled-coil domain 1(CALCOCO1)	Homo sapiens
CAMK2G	calcium/calmodulin dependent protein kinase II gamma(CAMK2G)	Homo sapiens
CARD16	caspase recruitment domain family member 16(CARD16)	Homo sapiens
CASP7	caspase 7(CASP7)	Homo sapiens
CCDC112	coiled-coil domain containing 112(CCDC112)	Homo sapiens
CCDC125	coiled-coil domain containing 125(CCDC125)	Homo sapiens
CCDC28A	coiled-coil domain containing 28A(CCDC28A)	Homo sapiens
CCDC59	coiled-coil domain containing 59(CCDC59)	Homo sapiens
CCDC69	coiled-coil domain containing 69(CCDC69)	Homo sapiens
CCDC88C	coiled-coil domain containing 88C(CCDC88C)	Homo sapiens
CCL18	C-C motif chemokine ligand 18(CCL18)	Homo sapiens
CCL22	C-C motif chemokine ligand 22(CCL22)	Homo sapiens
CCRL2	C-C motif chemokine receptor like 2(CCRL2)	Homo sapiens
CCSAP	centriole, cilia and spindle associated protein(CCSAP)	Homo sapiens
CCZ1	CCZ1 homolog, vacuolar protein trafficking and biogenesis associated(CCZ1)	Homo sapiens
CD70	CD70 molecule(CD70)	Homo sapiens
CD84	CD84 molecule(CD84)	Homo sapiens
CDA	cytidine deaminase(CDA)	Homo sapiens
CDK18	cyclin dependent kinase 18(CDK18)	Homo sapiens
CDK19	cyclin dependent kinase 19(CDK19)	Homo sapiens
CDK4	cyclin dependent kinase 4(CDK4)	Homo sapiens
CEBPB	CCAAT/enhancer binding protein beta(CEBPB)	Homo sapiens
CEBPD	CCAAT/enhancer binding protein delta(CEBPD)	Homo sapiens
CERS4	ceramide synthase 4(CERS4)	Homo sapiens
CFB	complement factor B(CFB)	Homo sapiens
CFLAR	CASP8 and FADD like apoptosis regulator(CFLAR)	Homo sapiens
CGN	cingulin(CGN)	Homo sapiens
CHAC1	ChaC glutathione specific gamma-glutamylcyclotransferase 1(CHAC1)	Homo sapiens
CHIC2	cysteine rich hydrophobic domain 2(CHIC2)	Homo sapiens
CLASRP	CLK4 associating serine/arginine rich protein(CLASRP)	Homo sapiens
CLEC4D	C-type lectin domain family 4 member D(CLEC4D)	Homo sapiens
CLEC4E	C-type lectin domain family 4 member E(CLEC4E)	Homo sapiens
CLIP4	CAP-Gly domain containing linker protein family member 4(CLIP4)	Homo sapiens
CLK3	CDC like kinase 3(CLK3)	Homo sapiens
COA1	cytochrome c oxidase assembly factor 1 homolog(COA1)	Homo sapiens
CPOX	coproporphyrinogen oxidase(CPOX)	Homo sapiens
CPT1A	carnitine palmitoyltransferase 1A(CPT1A)	Homo sapiens
CPT1B	carnitine palmitoyltransferase 1B(CPT1B)	Homo sapiens
CPXM1	carboxypeptidase X, M14 family member 1(CPXM1)	Homo sapiens
CREB3L2	cAMP responsive element binding protein 3 like 2(CREB3L2)	Homo sapiens
CRTC2	CREB regulated transcription coactivator 2(CRTC2)	Homo sapiens
CSTA	cystatin A(CSTA)	Homo sapiens
CTPS1	CTP synthase 1(CTPS1)	Homo sapiens
CYB5A	cytochrome b5 type A(CYB5A)	Homo sapiens
CYB5R2	cytochrome b5 reductase 2(CYB5R2)	Homo sapiens
CYP4V2	cytochrome P450 family 4 subfamily V member 2(CYP4V2)	Homo sapiens
DAXX	death domain associated protein(DAXX)	Homo sapiens
DDIT4L	DNA damage inducible transcript 4 like(DDIT4L)	Homo sapiens
DENND4C	DENN domain containing 4C(DENND4C)	Homo sapiens
DESI1	desumoylating isopeptidase 1(DESI1)	Homo sapiens
DIRC2	disrupted in renal carcinoma 2(DIRC2)	Homo sapiens
DISC1	disrupted in schizophrenia 1(DISC1)	Homo sapiens
DNAJB6	DnaJ heat shock protein family (Hsp40) member B6(DNAJB6)	Homo sapiens
DNMT1	DNA methyltransferase 1(DNMT1)	Homo sapiens
DOCK10	dedicator of cytokinesis 10(DOCK10)	Homo sapiens
DOCK11	dedicator of cytokinesis 11(DOCK11)	Homo sapiens
DOCK2	dedicator of cytokinesis 2(DOCK2)	Homo sapiens
DTX2	deltex E3 ubiquitin ligase 2(DTX2)	Homo sapiens
DUSP10	dual specificity phosphatase 10(DUSP10)	Homo sapiens
DYRK3	dual specificity tyrosine phosphorylation regulated kinase 3(DYRK3)	Homo sapiens
E2F4	E2F transcription factor 4(E2F4)	Homo sapiens
EEF2K	eukaryotic elongation factor 2 kinase(EEF2K)	Homo sapiens
EFCAB2	EF-hand calcium binding domain 2(EFCAB2)	Homo sapiens
EGR2	early growth response 2(EGR2)	Homo sapiens
EHMT2	euchromatic histone lysine methyltransferase 2(EHMT2)	Homo sapiens
EIF1	eukaryotic translation initiation factor 1(EIF1)	Homo sapiens
EIF1B	eukaryotic translation initiation factor 1B(EIF1B)	Homo sapiens
EIF2S2	eukaryotic translation initiation factor 2 subunit beta(EIF2S2)	Homo sapiens
EIF5A	eukaryotic translation initiation factor 5A(EIF5A)	Homo sapiens
EIF5AL1	eukaryotic translation initiation factor 5A-like 1(EIF5AL1)	Homo sapiens
EMB	embigin(EMB)	Homo sapiens
EMP3	epithelial membrane protein 3(EMP3)	Homo sapiens
ERCC4	ERCC excision repair 4, endonuclease catalytic subunit(ERCC4)	Homo sapiens
ERLIN2	ER lipid raft associated 2(ERLIN2)	Homo sapiens
ESYT2	extended synaptotagmin 2(ESYT2)	Homo sapiens
EVI2A	ecotropic viral integration site 2A(EVI2A)	Homo sapiens
EVI2B	ecotropic viral integration site 2B(EVI2B)	Homo sapiens
FADS1	fatty acid desaturase 1(FADS1)	Homo sapiens
FAM105A	family with sequence similarity 105 member A(FAM105A)	Homo sapiens
FAM115A	family with sequence similarity 115 member A(FAM115A)	Homo sapiens
FAM178A	family with sequence similarity 178 member A(FAM178A)	Homo sapiens
FAM214A	family with sequence similarity 214 member A(FAM214A)	Homo sapiens
FAM46A	family with sequence similarity 46 member A(FAM46A)	Homo sapiens
FAM53B	family with sequence similarity 53 member B(FAM53B)	Homo sapiens
FAM8A1	family with sequence similarity 8 member A1(FAM8A1)	Homo sapiens
FBRS	fibrosin(FBRS)	Homo sapiens
FBXL19	F-box and leucine rich repeat protein 19(FBXL19)	Homo sapiens
FBXL20	F-box and leucine rich repeat protein 20(FBXL20)	Homo sapiens
FBXL6	F-box and leucine rich repeat protein 6(FBXL6)	Homo sapiens
FCGBP	Fc fragment of IgG binding protein(FCGBP)	Homo sapiens
FFAR4	free fatty acid receptor 4(FFAR4)	Homo sapiens
FGD4	FYVE, RhoGEF and PH domain containing 4(FGD4)	Homo sapiens
FJX1	four jointed box 1(FJX1)	Homo sapiens
FLOT1	flotillin 1(FLOT1)	Homo sapiens
FLRT2	fibronectin leucine rich transmembrane protein 2(FLRT2)	Homo sapiens
FN1	fibronectin 1(FN1)	Homo sapiens
FOXRED2	FAD dependent oxidoreductase domain containing 2(FOXRED2)	Homo sapiens
FPGS	folylpolyglutamate synthase(FPGS)	Homo sapiens
FSTL3	follistatin like 3(FSTL3)	Homo sapiens
GAL3ST4	galactose-3-O-sulfotransferase 4(GAL3ST4)	Homo sapiens
GAS7	growth arrest specific 7(GAS7)	Homo sapiens
GBP2	guanylate binding protein 2(GBP2)	Homo sapiens
GCLC	glutamate-cysteine ligase catalytic subunit(GCLC)	Homo sapiens
GGA2	golgi associated, gamma adaptin ear containing, ARF binding protein 2(GGA2)	Homo sapiens
GJB2	gap junction protein beta 2(GJB2)	Homo sapiens
GLCCI1	glucocorticoid induced 1(GLCCI1)	Homo sapiens
GLCE	glucuronic acid epimerase(GLCE)	Homo sapiens
GNA15	G protein subunit alpha 15(GNA15)	Homo sapiens
GNAI1	G protein subunit alpha i1(GNAI1)	Homo sapiens
GPAM	glycerol-3-phosphate acyltransferase, mitochondrial(GPAM)	Homo sapiens
GPR162	G protein-coupled receptor 162(GPR162)	Homo sapiens
GPR183	G protein-coupled receptor 183(GPR183)	Homo sapiens
GPR85	G protein-coupled receptor 85(GPR85)	Homo sapiens
GRAMD3	GRAM domain containing 3(GRAMD3)	Homo sapiens
GRAMD4	GRAM domain containing 4(GRAMD4)	Homo sapiens
GRINA	glutamate ionotropic receptor NMDA type subunit associated protein 1(GRINA)	Homo sapiens
GSE1	Gse1 coiled-coil protein(GSE1)	Homo sapiens
GTF2H4	general transcription factor IIH subunit 4(GTF2H4)	Homo sapiens
GTPBP4	GTP binding protein 4(GTPBP4)	Homo sapiens
GYPC	glycophorin C (Gerbich blood group)(GYPC)	Homo sapiens
GYS1	glycogen synthase 1(GYS1)	Homo sapiens
HCAR3	hydroxycarboxylic acid receptor 3(HCAR3)	Homo sapiens
HES4	hes family bHLH transcription factor 4(HES4)	Homo sapiens
HGSNAT	heparan-alpha-glucosaminide N-acetyltransferase(HGSNAT)	Homo sapiens
HIC1	HIC ZBTB transcriptional repressor 1(HIC1)	Homo sapiens
HLA-F	major histocompatibility complex, class I, F(HLA-F)	Homo sapiens
HLTF	helicase like transcription factor(HLTF)	Homo sapiens
HLX	H2.0 like homeobox(HLX)	Homo sapiens
HSPA1A	heat shock protein family A (Hsp70) member 1A(HSPA1A)	Homo sapiens
ICAM4	intercellular adhesion molecule 4 (Landsteiner-Wiener blood group)(ICAM4)	Homo sapiens
IDH1	isocitrate dehydrogenase (NADP(+)) 1, cytosolic(IDH1)	Homo sapiens
IFNGR1	interferon gamma receptor 1(IFNGR1)	Homo sapiens
IGFBP4	insulin like growth factor binding protein 4(IGFBP4)	Homo sapiens
IL15	interleukin 15(IL15)	Homo sapiens
IL15RA	interleukin 15 receptor subunit alpha(IL15RA)	Homo sapiens
IL17RA	interleukin 17 receptor A(IL17RA)	Homo sapiens
IL18	interleukin 18(IL18)	Homo sapiens
IL1R1	interleukin 1 receptor type 1(IL1R1)	Homo sapiens
IL1RN	interleukin 1 receptor antagonist(IL1RN)	Homo sapiens
IL27RA	interleukin 27 receptor subunit alpha(IL27RA)	Homo sapiens
IL4I1	interleukin 4 induced 1(IL4I1)	Homo sapiens
IL6	interleukin 6(IL6)	Homo sapiens
INPP4A	inositol polyphosphate-4-phosphatase type I A(INPP4A)	Homo sapiens
IPO4	importin 4(IPO4)	Homo sapiens
IQSEC2	IQ motif and Sec7 domain 2(IQSEC2)	Homo sapiens
IRG1	Immune responsive gene 1 (IRG1)	Homo sapiens
ITGA11	integrin subunit alpha 11(ITGA11)	Homo sapiens
ITPR1	inositol 1,4,5-trisphosphate receptor type 1(ITPR1)	Homo sapiens
JUNB	JunB proto-oncogene, AP-1 transcription factor subunit(JUNB)	Homo sapiens
KANK1	KN motif and ankyrin repeat domains 1(KANK1)	Homo sapiens
KCNE3	potassium voltage-gated channel subfamily E regulatory subunit 3(KCNE3)	Homo sapiens
KCNMB1	potassium calcium-activated channel subfamily M regulatory beta subunit 1(KCNMB1)	Homo sapiens
KCNN4	potassium calcium-activated channel subfamily N member 4(KCNN4)	Homo sapiens
KIAA0430	KIAA0430(KIAA0430)	Homo sapiens
KIAA0586	KIAA0586(KIAA0586)	Homo sapiens
KIAA1456	KIAA1456(KIAA1456)	Homo sapiens
KIF20B	kinesin family member 20B(KIF20B)	Homo sapiens
KLF11	Kruppel like factor 11(KLF11)	Homo sapiens
KLHL24	kelch like family member 24(KLHL24)	Homo sapiens
KLRG1	killer cell lectin like receptor G1(KLRG1)	Homo sapiens
KMO	kynurenine 3-monooxygenase(KMO)	Homo sapiens
LBR	lamin B receptor(LBR)	Homo sapiens
LDLRAD4	low density lipoprotein receptor class A domain containing 4(LDLRAD4)	Homo sapiens
LEPREL1	Leprecan-Like 1(LEPREL1)	Homo sapiens
LEPROTL1	leptin receptor overlapping transcript-like 1(LEPROTL1)	Homo sapiens
LGALS2	galectin 2(LGALS2)	Homo sapiens
LGR4	leucine rich repeat containing G protein-coupled receptor 4(LGR4)	Homo sapiens
LILRA3	leukocyte immunoglobulin like receptor A3(LILRA3)	Homo sapiens
LPAR2	lysophosphatidic acid receptor 2(LPAR2)	Homo sapiens
LPAR6	lysophosphatidic acid receptor 6(LPAR6)	Homo sapiens
LPCAT2	lysophosphatidylcholine acyltransferase 2(LPCAT2)	Homo sapiens
LRG1	leucine rich alpha-2-glycoprotein 1(LRG1)	Homo sapiens
LRP1	LDL receptor related protein 1(LRP1)	Homo sapiens
LRRC16A	leucine-rich repeat-containing 16A	Homo sapiens
LRWD1	leucine rich repeats and WD repeat domain containing 1(LRWD1)	Homo sapiens
LUC7L	LUC7 like(LUC7L)	Homo sapiens
LYRM4	LYR motif containing 4(LYRM4)	Homo sapiens
MAD2L2	MAD2 mitotic arrest deficient-like 2 (yeast)(MAD2L2)	Homo sapiens
MAF	MAF bZIP transcription factor(MAF)	Homo sapiens
MAFF	MAF bZIP transcription factor F(MAFF)	Homo sapiens
MAN2A2	mannosidase alpha class 2A member 2(MAN2A2)	Homo sapiens
MANBA	mannosidase beta(MANBA)	Homo sapiens
MAP1A	microtubule associated protein 1A(MAP1A)	Homo sapiens
MAP2K3	mitogen-activated protein kinase kinase 3(MAP2K3)	Homo sapiens
MAP2K6	mitogen-activated protein kinase kinase 6(MAP2K6)	Homo sapiens
MAP3K8	mitogen-activated protein kinase kinase kinase 8(MAP3K8)	Homo sapiens
MAPK11	mitogen-activated protein kinase 11(MAPK11)	Homo sapiens
MAPKAPK2	mitogen-activated protein kinase-activated protein kinase 2(MAPKAPK2)	Homo sapiens
MBNL2	muscleblind like splicing regulator 2(MBNL2)	Homo sapiens
MBNL3	muscleblind like splicing regulator 3(MBNL3)	Homo sapiens
ME1	malic enzyme 1(ME1)	Homo sapiens
MED15	mediator complex subunit 15(MED15)	Homo sapiens
MED30	mediator complex subunit 30(MED30)	Homo sapiens
METTL1	methyltransferase like 1(METTL1)	Homo sapiens
METTL21B	methyltransferase like 21B(METTL21B)	Homo sapiens
MFSD2A	major facilitator superfamily domain containing 2A(MFSD2A)	Homo sapiens
MGAM	maltase-glucoamylase(MGAM)	Homo sapiens
MIS18BP1	MIS18 binding protein 1(MIS18BP1)	Homo sapiens
MITF	melanogenesis associated transcription factor(MITF)	Homo sapiens
MKL2	MKL1/myocardin like 2(MKL2)	Homo sapiens
MMS22L	MMS22 like, DNA repair protein(MMS22L)	Homo sapiens
MOSPD2	motile sperm domain containing 2(MOSPD2)	Homo sapiens
MRC1	mannose receptor, C type 1(MRC1)	Homo sapiens
MRPL14	mitochondrial ribosomal protein L14(MRPL14)	Homo sapiens
MRPL52	mitochondrial ribosomal protein L52(MRPL52)	Homo sapiens
MSH2	mutS homolog 2(MSH2)	Homo sapiens
MT1E	metallothionein 1E(MT1E)	Homo sapiens
MT2A	metallothionein 2A(MT2A)	Homo sapiens
MTHFD1L	methylenetetrahydrofolate dehydrogenase (NADP+ dependent) 1-like(MTHFD1L)	Homo sapiens
MTUS1	microtubule associated tumor suppressor 1(MTUS1)	Homo sapiens
MYCL1	L-myc-1 proto-oncogene(MYCL1)	Homo sapiens
NAA16	N(alpha)-acetyltransferase 16, NatA auxiliary subunit(NAA16)	Homo sapiens
NDRG1	N-myc downstream regulated 1(NDRG1)	Homo sapiens
NFKBIB	NFKB inhibitor beta(NFKBIB)	Homo sapiens
NHLRC3	NHL repeat containing 3(NHLRC3)	Homo sapiens
NINJ1	ninjurin 1(NINJ1)	Homo sapiens
NLRC4	NLR family CARD domain containing 4(NLRC4)	Homo sapiens
NOB1	NIN1/PSMD8 binding protein 1 homolog(NOB1)	Homo sapiens
NOP16	NOP16 nucleolar protein(NOP16)	Homo sapiens
NOTCH3	notch 3(NOTCH3)	Homo sapiens
NT5C	5', 3'-nucleotidase, cytosolic(NT5C)	Homo sapiens
NXPE3	neurexophilin and PC-esterase domain family member 3(NXPE3)	Homo sapiens
OLFM2	olfactomedin 2(OLFM2)	Homo sapiens
OLFML3	olfactomedin like 3(OLFML3)	Homo sapiens
OPHN1	oligophrenin 1(OPHN1)	Homo sapiens
OPTN	optineurin(OPTN)	Homo sapiens
ORAI1	ORAI calcium release-activated calcium modulator 1(ORAI1)	Homo sapiens
OSBPL11	oxysterol binding protein like 11(OSBPL11)	Homo sapiens
OSBPL1A	oxysterol binding protein like 1A(OSBPL1A)	Homo sapiens
OSGEPL1	O-sialoglycoprotein endopeptidase like 1(OSGEPL1)	Homo sapiens
PAQR8	progestin and adipoQ receptor family member 8(PAQR8)	Homo sapiens
PARM1	prostate androgen-regulated mucin-like protein 1(PARM1)	Homo sapiens
PBX4	PBX homeobox 4(PBX4)	Homo sapiens
PCM1	pericentriolar material 1(PCM1)	Homo sapiens
PCMTD2	protein-L-isoaspartate (D-aspartate) O-methyltransferase domain containing 2(PCMTD2)	Homo sapiens
PCYOX1	prenylcysteine oxidase 1(PCYOX1)	Homo sapiens
PDCD5	programmed cell death 5(PDCD5)	Homo sapiens
PDGFB	platelet derived growth factor subunit B(PDGFB)	Homo sapiens
PELI2	pellino E3 ubiquitin protein ligase family member 2(PELI2)	Homo sapiens
PFKFB2	6-phosphofructo-2-kinase/fructose-2,6-biphosphatase 2(PFKFB2)	Homo sapiens
PFN1	profilin 1(PFN1)	Homo sapiens
PGPEP1	pyroglutamyl-peptidase I(PGPEP1)	Homo sapiens
PHLDA2	pleckstrin homology like domain family A member 2(PHLDA2)	Homo sapiens
PIK3IP1	phosphoinositide-3-kinase interacting protein 1(PIK3IP1)	Homo sapiens
PKIG	protein kinase (cAMP-dependent, catalytic) inhibitor gamma(PKIG)	Homo sapiens
PLAC8	placenta specific 8(PLAC8)	Homo sapiens
PLCB1	phospholipase C beta 1(PLCB1)	Homo sapiens
PLCL2	phospholipase C like 2(PLCL2)	Homo sapiens
PLEK	pleckstrin(PLEK)	Homo sapiens
PPM1L	protein phosphatase, Mg2+/Mn2+ dependent 1L(PPM1L)	Homo sapiens
PPP1R18	protein phosphatase 1 regulatory subunit 18(PPP1R18)	Homo sapiens
PRCP	prolylcarboxypeptidase(PRCP)	Homo sapiens
PRDM8	PR/SET domain 8(PRDM8)	Homo sapiens
PRELID1	PRELI domain containing 1(PRELID1)	Homo sapiens
PRIM2	primase (DNA) subunit 2(PRIM2)	Homo sapiens
PRKACB	protein kinase cAMP-activated catalytic subunit beta(PRKACB)	Homo sapiens
PRMT1	protein arginine methyltransferase 1(PRMT1)	Homo sapiens
PRR16	proline rich 16(PRR16)	Homo sapiens
PRRX1	paired related homeobox 1(PRRX1)	Homo sapiens
PSTPIP2	proline-serine-threonine phosphatase interacting protein 2(PSTPIP2)	Homo sapiens
PTPLAD2	Protein-Tyrosine Phosphatase-Like A Domain-Containing Protein 2	Homo sapiens
PTPN22	protein tyrosine phosphatase, non-receptor type 22(PTPN22)	Homo sapiens
PTPRO	protein tyrosine phosphatase, receptor type O(PTPRO)	Homo sapiens
PWWP2A	PWWP domain containing 2A(PWWP2A)	Homo sapiens
QKI	QKI, KH domain containing RNA binding(QKI)	Homo sapiens
R3HDM4	R3H domain containing 4(R3HDM4)	Homo sapiens
RAB11FIP1	RAB11 family interacting protein 1(RAB11FIP1)	Homo sapiens
RAB31	RAB31, member RAS oncogene family(RAB31)	Homo sapiens
RAB43	RAB43, member RAS oncogene family(RAB43)	Homo sapiens
RAD23A	RAD23 homolog A, nucleotide excision repair protein(RAD23A)	Homo sapiens
RAP2A	RAP2A, member of RAS oncogene family(RAP2A)	Homo sapiens
RAP2B	RAP2B, member of RAS oncogene family(RAP2B)	Homo sapiens
RASGRP3	RAS guanyl releasing protein 3(RASGRP3)	Homo sapiens
RASL11A	RAS like family 11 member A(RASL11A)	Homo sapiens
RASSF4	Ras association domain family member 4(RASSF4)	Homo sapiens
RBL2	RB transcriptional corepressor like 2(RBL2)	Homo sapiens
RBM17	RNA binding motif protein 17(RBM17)	Homo sapiens
RCN1	reticulocalbin 1(RCN1)	Homo sapiens
RELA	RELA proto-oncogene, NF-kB subunit(RELA)	Homo sapiens
RELB	RELB proto-oncogene, NF-kB subunit(RELB)	Homo sapiens
REPS2	RALBP1 associated Eps domain containing 2(REPS2)	Homo sapiens
RGAG4	retrotransposon gag domain containing 4(RGAG4)	Homo sapiens
RGS18	regulator of G-protein signaling 18(RGS18)	Homo sapiens
RHBDF2	rhomboid 5 homolog 2(RHBDF2)	Homo sapiens
RHOBTB2	Rho related BTB domain containing 2(RHOBTB2)	Homo sapiens
RHOG	ras homolog family member G(RHOG)	Homo sapiens
RILPL2	Rab interacting lysosomal protein like 2(RILPL2)	Homo sapiens
RNASEL	ribonuclease L(RNASEL)	Homo sapiens
RND3	Rho family GTPase 3(RND3)	Homo sapiens
RNPS1	RNA binding protein with serine rich domain 1(RNPS1)	Homo sapiens
RPIA	ribose 5-phosphate isomerase A(RPIA)	Homo sapiens
RPS7	ribosomal protein S7(RPS7)	Homo sapiens
RPS9	ribosomal protein S9(RPS9)	Homo sapiens
RTN2	reticulon 2(RTN2)	Homo sapiens
RTN4R	reticulon 4 receptor(RTN4R)	Homo sapiens
S100A9	S100 calcium binding protein A9(S100A9)	Homo sapiens
SARS	seryl-tRNA synthetase(SARS)	Homo sapiens
SAT1	spermidine/spermine N1-acetyltransferase 1(SAT1)	Homo sapiens
SDC4	syndecan 4(SDC4)	Homo sapiens
SEC61B	Sec61 translocon beta subunit(SEC61B)	Homo sapiens
SEL1L2	SEL1L2 ERAD E3 ligase adaptor subunit(SEL1L2)	Homo sapiens
SEMA6B	semaphorin 6B(SEMA6B)	Homo sapiens
SERPINB1	serpin family B member 1(SERPINB1)	Homo sapiens
SFMBT2	Scm-like with four mbt domains 2(SFMBT2)	Homo sapiens
SH2D3A	SH2 domain containing 3A(SH2D3A)	Homo sapiens
SIGLEC15	sialic acid binding Ig like lectin 15(SIGLEC15)	Homo sapiens
SIPA1L2	signal induced proliferation associated 1 like 2(SIPA1L2)	Homo sapiens
SKI	SKI proto-oncogene(SKI)	Homo sapiens
SLAMF6	SLAM family member 6(SLAMF6)	Homo sapiens
SLC22A1	solute carrier family 22 member 1(SLC22A1)	Homo sapiens
SLC22A23	solute carrier family 22 member 23(SLC22A23)	Homo sapiens
SLC24A1	solute carrier family 24 member 1(SLC24A1)	Homo sapiens
SLC25A28	solute carrier family 25 member 28(SLC25A28)	Homo sapiens
SLC26A9	solute carrier family 26 member 9(SLC26A9)	Homo sapiens
SLC35G1	solute carrier family 35 member G1(SLC35G1)	Homo sapiens
SLC36A1	solute carrier family 36 member 1(SLC36A1)	Homo sapiens
SLC39A8	solute carrier family 39 member 8(SLC39A8)	Homo sapiens
SLC3A2	solute carrier family 3 member 2(SLC3A2)	Homo sapiens
SLC45A3	solute carrier family 45 member 3(SLC45A3)	Homo sapiens
SLC46A1	solute carrier family 46 member 1(SLC46A1)	Homo sapiens
SLC4A5	solute carrier family 4 member 5(SLC4A5)	Homo sapiens
SLC5A3	solute carrier family 5 member 3(SLC5A3)	Homo sapiens
SLCO4C1	solute carrier organic anion transporter family member 4C1(SLCO4C1)	Homo sapiens
SLFN11	schlafen family member 11(SLFN11)	Homo sapiens
SLITRK4	SLIT and NTRK like family member 4(SLITRK4)	Homo sapiens
SMARCA2	SWI/SNF related, matrix associated, actin dependent regulator of chromatin, subfamily a, member 2(SMARCA2)	Homo sapiens
SMIM14	small integral membrane protein 14(SMIM14)	Homo sapiens
SNAI3	snail family transcriptional repressor 3(SNAI3)	Homo sapiens
SNN	stannin(SNN)	Homo sapiens
SNTB2	syntrophin beta 2(SNTB2)	Homo sapiens
SNX30	sorting nexin family member 30(SNX30)	Homo sapiens
SPICE1	spindle and centriole associated protein 1(SPICE1)	Homo sapiens
SPN	sialophorin(SPN)	Homo sapiens
SPRED1	sprouty related EVH1 domain containing 1(SPRED1)	Homo sapiens
SPTBN1	spectrin beta, non-erythrocytic 1(SPTBN1)	Homo sapiens
SRI	sorcin(SRI)	Homo sapiens
SSTR2	somatostatin receptor 2(SSTR2)	Homo sapiens
ST3GAL4	ST3 beta-galactoside alpha-2,3-sialyltransferase 4(ST3GAL4)	Homo sapiens
STARD13	StAR related lipid transfer domain containing 13(STARD13)	Homo sapiens
STOML1	stomatin like 1(STOML1)	Homo sapiens
STON2	stonin 2(STON2)	Homo sapiens
SUFU	SUFU negative regulator of hedgehog signaling(SUFU)	Homo sapiens
SYMPK	symplekin(SYMPK)	Homo sapiens
SYNE1	spectrin repeat containing nuclear envelope protein 1(SYNE1)	Homo sapiens
TAGLN3	transgelin 3(TAGLN3)	Homo sapiens
TBC1D14	TBC1 domain family member 14(TBC1D14)	Homo sapiens
TBC1D30	TBC1 domain family member 30(TBC1D30)	Homo sapiens
TBC1D5	TBC1 domain family member 5(TBC1D5)	Homo sapiens
TCF7L1	transcription factor 7 like 1(TCF7L1)	Homo sapiens
TDRKH	tudor and KH domain containing(TDRKH)	Homo sapiens
TEX2	testis expressed 2(TEX2)	Homo sapiens
TGFBR1	transforming growth factor beta receptor 1(TGFBR1)	Homo sapiens
TGFBR2	transforming growth factor beta receptor 2(TGFBR2)	Homo sapiens
THOC6	THO complex 6(THOC6)	Homo sapiens
THRA	thyroid hormone receptor, alpha(THRA)	Homo sapiens
TIGD2	tigger transposable element derived 2(TIGD2)	Homo sapiens
TIMP1	TIMP metallopeptidase inhibitor 1(TIMP1)	Homo sapiens
TK2	thymidine kinase 2, mitochondrial(TK2)	Homo sapiens
TM6SF1	transmembrane 6 superfamily member 1(TM6SF1)	Homo sapiens
TMEM120A	transmembrane protein 120A(TMEM120A)	Homo sapiens
TMEM164	transmembrane protein 164(TMEM164)	Homo sapiens
TMEM170B	transmembrane protein 170B(TMEM170B)	Homo sapiens
TMEM217	transmembrane protein 217(TMEM217)	Homo sapiens
TMEM86A	transmembrane protein 86A(TMEM86A)	Homo sapiens
TMEM87B	transmembrane protein 87B(TMEM87B)	Homo sapiens
TMEM88	transmembrane protein 88(TMEM88)	Homo sapiens
TNFRSF21	TNF receptor superfamily member 21(TNFRSF21)	Homo sapiens
TNS1	tensin 1(TNS1)	Homo sapiens
TOB1	transducer of ERBB2, 1(TOB1)	Homo sapiens
TOM1	target of myb1 membrane trafficking protein(TOM1)	Homo sapiens
TOMM6	translocase of outer mitochondrial membrane 6(TOMM6)	Homo sapiens
TP53INP2	tumor protein p53 inducible nuclear protein 2(TP53INP2)	Homo sapiens
TPCN1	two pore segment channel 1(TPCN1)	Homo sapiens
TRADD	TNFRSF1A associated via death domain(TRADD)	Homo sapiens
TRERF1	transcriptional regulating factor 1(TRERF1)	Homo sapiens
TRIB3	tribbles pseudokinase 3(TRIB3)	Homo sapiens
TRPV4	transient receptor potential cation channel subfamily V member 4(TRPV4)	Homo sapiens
TSHZ3	teashirt zinc finger homeobox 3(TSHZ3)	Homo sapiens
TSPAN2	tetraspanin 2(TSPAN2)	Homo sapiens
TTC39A	tetratricopeptide repeat domain 39A(TTC39A)	Homo sapiens
TTC8	tetratricopeptide repeat domain 8(TTC8)	Homo sapiens
TUBB6	tubulin beta 6 class V(TUBB6)	Homo sapiens
TUT1	terminal uridylyl transferase 1, U6 snRNA-specific(TUT1)	Homo sapiens
UBALD2	UBA like domain containing 2(UBALD2)	Homo sapiens
UNKL	unkempt family like zinc finger(UNKL)	Homo sapiens
USE1	unconventional SNARE in the ER 1(USE1)	Homo sapiens
UTRN	utrophin(UTRN)	Homo sapiens
UVRAG	UV radiation resistance associated(UVRAG)	Homo sapiens
VASH1	vasohibin 1(VASH1)	Homo sapiens
VASP	vasodilator-stimulated phosphoprotein(VASP)	Homo sapiens
VAV2	vav guanine nucleotide exchange factor 2(VAV2)	Homo sapiens
WDFY2	WD repeat and FYVE domain containing 2(WDFY2)	Homo sapiens
XBP1	X-box binding protein 1(XBP1)	Homo sapiens
XPO7	exportin 7(XPO7)	Homo sapiens
XYLT1	xylosyltransferase 1(XYLT1)	Homo sapiens
YBX3	Y-box binding protein 3(YBX3)	Homo sapiens
YPEL2	yippee like 2(YPEL2)	Homo sapiens
YPEL4	yippee like 4(YPEL4)	Homo sapiens
ZADH2	zinc binding alcohol dehydrogenase domain containing 2(ZADH2)	Homo sapiens
ZBTB4	zinc finger and BTB domain containing 4(ZBTB4)	Homo sapiens
ZCCHC6	zinc finger CCHC-type containing 6(ZCCHC6)	Homo sapiens
ZFHX3	zinc finger homeobox 3(ZFHX3)	Homo sapiens
ZFP36L2	ZFP36 ring finger protein like 2(ZFP36L2)	Homo sapiens
ZMYM3	zinc finger MYM-type containing 3(ZMYM3)	Homo sapiens
ZNF106	zinc finger protein 106(ZNF106)	Homo sapiens
ZNF331	zinc finger protein 331(ZNF331)	Homo sapiens
ZNF335	zinc finger protein 335(ZNF335)	Homo sapiens
ZNF513	zinc finger protein 513(ZNF513)	Homo sapiens
ZNF564	zinc finger protein 564(ZNF564)	Homo sapiens
ZNF589	zinc finger protein 589(ZNF589)	Homo sapiens
ZNF652	zinc finger protein 652(ZNF652)	Homo sapiens
