# Supplementary material for: Extracellular nicotinate phosphoribosyltransferase binds Toll like receptor 4 and mediates inflammation
Source: Nat Commun. 2019 Sep 11;10:4116. doi: 10.1038/s41467-019-12055-2 (PMC6739309; doi:10.1038/s41467-019-12055-2)
Supplement: Supplementary file 7 — Supplementary Data 3 [file 41467_2019_12055_MOESM7_ESM.xlsx]

## Sheet: Foglio1
NAMPT exclusively regulated genes
OFFICIAL_GENE_SYMBOL	Name	Species
ABCC4	ATP binding cassette subfamily C member 4(ABCC4)	Homo sapiens
AICDA	activation induced cytidine deaminase(AICDA)	Homo sapiens
AMDHD1	amidohydrolase domain containing 1(AMDHD1)	Homo sapiens
ANKMY2	ankyrin repeat and MYND domain containing 2(ANKMY2)	Homo sapiens
BST1	bone marrow stromal cell antigen 1(BST1)	Homo sapiens
BTBD19	BTB domain containing 19(BTBD19)	Homo sapiens
C11orf96	chromosome 11 open reading frame 96(C11orf96)	Homo sapiens
C1orf162	chromosome 1 open reading frame 162(C1orf162)	Homo sapiens
CAMK1	calcium/calmodulin dependent protein kinase I(CAMK1)	Homo sapiens
CAPN5	calpain 5(CAPN5)	Homo sapiens
CCDC102B	coiled-coil domain containing 102B(CCDC102B)	Homo sapiens
CMTM6	CKLF like MARVEL transmembrane domain containing 6(CMTM6)	Homo sapiens
CXCL13	C-X-C motif chemokine ligand 13(CXCL13)	Homo sapiens
DDX21	DExD-box helicase 21(DDX21)	Homo sapiens
DHRS3	dehydrogenase/reductase 3(DHRS3)	Homo sapiens
DMPK	dystrophia myotonica protein kinase(DMPK)	Homo sapiens
DNASE2B	deoxyribonuclease 2 beta(DNASE2B)	Homo sapiens
ETNK2	ethanolamine kinase 2(ETNK2)	Homo sapiens
FAM127C	family with sequence similarity 127 member C(FAM127C)	Homo sapiens
FAM43A	family with sequence similarity 43 member A(FAM43A)	Homo sapiens
FKBP9	FK506 binding protein 9(FKBP9)	Homo sapiens
GK	glycerol kinase(GK)	Homo sapiens
H1F0	H1 histone family member 0(H1F0)	Homo sapiens
HSBP1L1	heat shock factor binding protein 1 like 1(HSBP1L1)	Homo sapiens
HTRA1	HtrA serine peptidase 1(HTRA1)	Homo sapiens
IL1RAP	interleukin 1 receptor accessory protein(IL1RAP)	Homo sapiens
IMPA2	inositol monophosphatase 2(IMPA2)	Homo sapiens
ITGA3	integrin subunit alpha 3(ITGA3)	Homo sapiens
KCNAB2	potassium voltage-gated channel subfamily A regulatory beta subunit 2(KCNAB2)	Homo sapiens
KCNQ3	potassium voltage-gated channel subfamily Q member 3(KCNQ3)	Homo sapiens
KLHL5	kelch like family member 5(KLHL5)	Homo sapiens
MET	MET proto-oncogene, receptor tyrosine kinase(MET)	Homo sapiens
MGME1	mitochondrial genome maintenance exonuclease 1(MGME1)	Homo sapiens
MOB3B	MOB kinase activator 3B(MOB3B)	Homo sapiens
NEK6	NIMA related kinase 6(NEK6)	Homo sapiens
NES	nestin(NES)	Homo sapiens
NIPSNAP1	nipsnap homolog 1 (C. elegans)(NIPSNAP1)	Homo sapiens
NRGN	neurogranin(NRGN)	Homo sapiens
NUPR1	nuclear protein 1, transcriptional regulator(NUPR1)	Homo sapiens
OMA1	OMA1 zinc metallopeptidase(OMA1)	Homo sapiens
OTUB2	OTU deubiquitinase, ubiquitin aldehyde binding 2(OTUB2)	Homo sapiens
PAQR4	progestin and adipoQ receptor family member 4(PAQR4)	Homo sapiens
PIK3AP1	phosphoinositide-3-kinase adaptor protein 1(PIK3AP1)	Homo sapiens
PLAGL1	PLAG1 like zinc finger 1(PLAGL1)	Homo sapiens
PLD1	phospholipase D1(PLD1)	Homo sapiens
PLEKHM3	pleckstrin homology domain containing M3(PLEKHM3)	Homo sapiens
PNPLA7	patatin like phospholipase domain containing 7(PNPLA7)	Homo sapiens
PPAP2B	Phospholipid Phosphatase 3	Homo sapiens
PRLR	prolactin receptor(PRLR)	Homo sapiens
PSD3	pleckstrin and Sec7 domain containing 3(PSD3)	Homo sapiens
PTGS1	prostaglandin-endoperoxide synthase 1(PTGS1)	Homo sapiens
PTPRJ	protein tyrosine phosphatase, receptor type J(PTPRJ)	Homo sapiens
RDX	radixin(RDX)	Homo sapiens
REL	REL proto-oncogene, NF-kB subunit(REL)	Homo sapiens
ROBO1	roundabout guidance receptor 1(ROBO1)	Homo sapiens
RPS6KA4	ribosomal protein S6 kinase A4(RPS6KA4)	Homo sapiens
RTKN	rhotekin(RTKN)	Homo sapiens
SFXN2	sideroflexin 2(SFXN2)	Homo sapiens
SIDT2	SID1 transmembrane family member 2(SIDT2)	Homo sapiens
SLC2A9	solute carrier family 2 member 9(SLC2A9)	Homo sapiens
SLC44A2	solute carrier family 44 member 2(SLC44A2)	Homo sapiens
SSBP2	single stranded DNA binding protein 2(SSBP2)	Homo sapiens
STX10	syntaxin 10(STX10)	Homo sapiens
TCTEX1D4	Tctex1 domain containing 4(TCTEX1D4)	Homo sapiens
THYN1	thymocyte nuclear protein 1(THYN1)	Homo sapiens
TLR8	toll like receptor 8(TLR8)	Homo sapiens
TRIP6	thyroid hormone receptor interactor 6(TRIP6)	Homo sapiens
TUBA8	tubulin alpha 8(TUBA8)	Homo sapiens
URB1	URB1 ribosome biogenesis 1 homolog (S. cerevisiae)(URB1)	Homo sapiens
VPS45	vacuolar protein sorting 45 homolog(VPS45)	Homo sapiens
ZC3H12D	zinc finger CCCH-type containing 12D(ZC3H12D)	Homo sapiens
