# Supplementary material for: Extracellular nicotinate phosphoribosyltransferase binds Toll like receptor 4 and mediates inflammation
Source: Nat Commun. 2019 Sep 11;10:4116. doi: 10.1038/s41467-019-12055-2 (PMC6739309; doi:10.1038/s41467-019-12055-2)
Supplement: Supplementary file 8 — Source Data [file 41467_2019_12055_MOESM8_ESM.zip]

Archive with 27 entries (26 files):
- Source data file figure 3.xlsx
- __MACOSX/
- __MACOSX/._Source data file figure 3.xlsx
- Source data file Supplementary figure 1.xlsx
- __MACOSX/._Source data file Supplementary figure 1.xlsx
- Source data file figure 2.xlsx
- __MACOSX/._Source data file figure 2.xlsx
- Source data file figure 5.xlsx
- __MACOSX/._Source data file figure 5.xlsx
- Source data file figure 4.xlsx
- __MACOSX/._Source data file figure 4.xlsx
- Source data file Supplementary figure 4.xlsx
- __MACOSX/._Source data file Supplementary figure 4.xlsx
- Source data file Supplementary figure 8.xlsx
- __MACOSX/._Source data file Supplementary figure 8.xlsx
- Source data file figure 6.xlsx
- __MACOSX/._Source data file figure 6.xlsx
- Source data file Supplementary figure 5.xlsx
- __MACOSX/._Source data file Supplementary figure 5.xlsx
- Source data file Supplementary figure 2.xlsx
- __MACOSX/._Source data file Supplementary figure 2.xlsx
- Source data file figure 1.xlsx
- __MACOSX/._Source data file figure 1.xlsx
- Source data file Supplementary figure 3.xlsx
- __MACOSX/._Source data file Supplementary figure 3.xlsx
- Unprocessed images of all gels and blots.pptx
- __MACOSX/._Unprocessed images of all gels and blots.pptx
