# Supplementary material for: Extracellular nicotinate phosphoribosyltransferase binds Toll like receptor 4 and mediates inflammation
Source: Nat Commun. 2019 Sep 11;10:4116. doi: 10.1038/s41467-019-12055-2 (PMC6739309; doi:10.1038/s41467-019-12055-2)
Supplement: Supplementary file 8 — Source Data [file 41467_2019_12055_MOESM8_ESM.zip › Source data file figure 3.xlsx]

## Sheet: Fig 3A
Figure 3A
CSF1(left panel)
	NT	LPS	NAMPT	NAPRT
HD 14	28513	6719.33	26007.6	40161.2
HD15	9062.42	1812.04	19486.2	28070.2
HD17	7274.88	15167.9	24611.8	26845.2
HD18	10349	10879.3	17782.4	20621.9
HD19	12316.9	5322.75	12966.6	13901.8
M-CSF (ng/ml, right panel)
HD14	0.344186	0.37354	0.59961	0.703454
HD17	0.082317		0.540712	0.529151
HD18	0.061826	0.057614	0.083929	0.179745
HD19	0.259069	0.249755	0.454863	0.516546
HD35	0.15519	0.266885	0.116659	0.318759
HD36	0.095551	0.16006	0.146643	0.282031
HD61	0.083929	0.179745	0.209596	0.327617
HD60	0.235303	0.426125	0.404626	0.323344

## Sheet: Fig 3B
Fig 3B, Giemsa cell count
	NT	LPS	NAMPT	NAPRT
HD54 _1	1728	1406	1639	1679
HD54 _2	1611	1683	2092	2294
HD54 _3		1170	2012	2256
HD55_1			2400	2361
HD55_2			2883	2287
HD55_3			2181	2433
HD56_1	1600		1948	2181
HD56_2	1750	1981	1938	2458
HD56_3				2333
HD57_1	1439	662	1771	3089
HD57_2	1542	898	2027	2729
HD57_3			1913	2699
HD58_1	1577	823	2553	2100
HD58_2	1358	671	2081	1383
HD58_3			2598	1299
HD58_4				1879
HD59_1		767	2347	1716
HD59_2		593	2211	1707
HD59_3			2255	2314
HD59_4				2009
HD63_1	1412	374	2016	2368
HD63_2	1324	498	1902	2362
HD64_1	942	490	1584	1676
HD64_2	908	564	1866	1506

## Sheet: Fig 3D
CD11b intensity	NT	NAMPT	NAPRT		CD68 intensity	NT	NAMPT	NAPRT
HD74	12097.1	21261.9	11348.9		HD74	4518.26	8185.36	38902.3
HD74	18340.3	19584.5	17560.6		HD74	2777	28502.8	45554.3
HD74	24864.7	25092.8			HD74	5608.28	25677.2	34575.3
HD74	30023.2	17624.2	15008.2		HD74	5911.55	10909.3	39056.1
HD74		18654			HD74		9435.93	22628.8
HD82	21080.2	32307.1	44042.8		HD74		14832.2
HD82		34079.9	50271.2
HD82	26518	31776.5	37852.3		HD82	8967.5	24591.4	21833.6
HD82	28343.4	35209.2	75730.6		HD82	18467.5	18438.6	18666.4
HD82		46195.6	37647.7		HD82	25838.4	20923.2	36249.9
					HD82	19541.8	21807.1	32658.4
HD85	13091.5	35516.6	16571.7		HD82		25133.6	27867.3
HD85	18109.9	29617.5	39412.6		HD82			52000.5
HD85	14768.5	18196.3	23806.8
HD85	11244.8	22401.3	16131.7		HD85	10432	17497.8	16441.5
HD85		27571.2	21872.8		HD85	8594.45	11383.6	22906.2
					HD85	8450.07	16419.8	20773.3
					HD85	11906.8	31862.8	12844.6
					HD85			43849

## Sheet: Fig. 3E
eNAPRT ng/ml SN
0.66731
0.72209
0.76834
1.33696
0.6626
0.53388
0.9164
1.82202
1.04041
1.29147
1.62503
