# Supplementary material for: Extracellular nicotinate phosphoribosyltransferase binds Toll like receptor 4 and mediates inflammation
Source: Nat Commun. 2019 Sep 11;10:4116. doi: 10.1038/s41467-019-12055-2 (PMC6739309; doi:10.1038/s41467-019-12055-2)
Supplement: Supplementary file 8 — Source Data [file 41467_2019_12055_MOESM8_ESM.zip › Source data file Supplementary figure 1.xlsx]

## Sheet: Fig. S1C
eNAPRT ng/ml
XX	XY
1.71099	1.81284
1.83851	1.11877
1.19791	1.40641
1.3335	1.55698
0.52223	1.63894
1.26144	1.30186
1.22422	2.07611
1.18035	1.70669
2.47529	1.84172
1.75499	1.00385
1.38032	2.96224
1.42488	1.62817
1.14738	1.10995
0.86803	1.08238
1.28548	1.03154
0.77041	1.06582
0.77829	1.12097
1.01826	1.4921
1.05588	1.21436
1.53969	2.46373
3.30832	1.65185
1.61524	3.23804
1.4379	1.41727
1.84921	1.72816
1.13308	0.3462
1.09011	0.66295
1.03597	0.84341
0.65385	0.62425
0.76139	3.17906
1.4856	1.71958
3.23494	0.99498
2.93001	0.88144
1.06692	1.5721
0.41549	1.16387
2.58233	0.91827
1.76142	1.06582
1.46827	0.76477
1.19681	0.97167
2.33215	0.93831
3.37231	0.89038
2.4858	0.92718
1.76571	0.80752
2.8415	0.83669
2.1281	1.49859
2.65982	1.05477
1.89621	0.89261
3.15006	1.08017
1.72065	1.23079
2.12386	1.45526
	1.17156
	0.64361
	0.89596
	1.81712
	1.48885
	0.81538
	0.99498
	0.74899
	0.75125
	0.97056
	1.02158
	1.60877
	1.88767
	2.5068
	3.18527
	4.09638
	2.03149
	2.05169
	3.53097
	2.14188
	1.83958

## Sheet: Fig. S1D
eNAPRT ng/ml
<10 years	10 < age <20	20 < age <30	30 < age <40	40 < age <50	50 < age <60	> 60 years
1.01826	1.61524	2.65982	1.83851	0.76139	2.93001	0.89596
1.21436	1.84921	1.3335	1.26144	1.62817	1.89621	1.02158
1.12097	0.77829	1.71099	1.46827	3.17906	1.06582	0.93831
1.28548	1.05588	2.58233	2.33215	4.68254	3.18527	1.45526
0.77041	1.41727	1.70669	1.10995	1.18035	0.81538	1.14738
3.30832	1.13308	1.88767	1.81284	4.09638	2.47529	2.05169
1.4379	1.72816	2.5068	1.75499	1.03597	2.1281	0.80752
1.53969	1.09011	1.06692	0.41549	0.66295	3.15006	0.97167
2.46373	3.23804	0.84341	3.90948	0.65385	2.96224	2.07611
1.4921	1.4856	1.71958	1.76142	3.23494	0.97056	1.49859
1.65185			1.19791	1.19681	1.17156	0.91827
			0.86803	0.52223	1.11877	1.60877
			0.3462	1.40641	1.08238	0.88144
				1.00385	1.72065	0.76477
				0.62425	1.63894	0.89261
				1.08017	1.84172	0.74899
				3.53097	1.03154	2.12386
				0.75125	1.83958	1.06582
				1.22422	1.16387	0.99498
				2.8415	2.03149	0.92718
				1.30186	1.55698	1.81712
				1.38032	2.14188	3.37231
				1.42488	1.76571	2.4858
					0.83669	0.64361
						1.05477
						0.89038
						1.5721
						1.23079
						1.48885
						0.99498
