# Supplementary material for: Extracellular nicotinate phosphoribosyltransferase binds Toll like receptor 4 and mediates inflammation
Source: Nat Commun. 2019 Sep 11;10:4116. doi: 10.1038/s41467-019-12055-2 (PMC6739309; doi:10.1038/s41467-019-12055-2)
Supplement: Supplementary file 8 — Source Data [file 41467_2019_12055_MOESM8_ESM.zip › Source data file figure 2.xlsx]

## Sheet: Fig 2I
Figure 2I
Il1B
	NT	LPS	NAMPT	NAPRT
HD14	0.123617	0.139741	0.139741	0.163032
HD18	0.096744	0.11466		0.121826
HD19	0.141533	0.154074	0.152282	0.157657
HD35	0.134367	0.206029	0.127201	0.132575
HD36	0.085995	0.227528	0.168406	0.28372
HD6	0.089578	0.091369	0.091369	0.094953
HD61	0.089578	0.10391	0.085995	0.107493
HD60	0.093161	0.154074	0.134367	0.139741
HD10	0.112868	0.127201	0.121826	0.115555
Il8
	NT	LPS	NAMPT	NAPRT
HD 14	0.61791	21.9389	9.92302	11.1467
HD15	12.5318	16.4353	13.8503	16.1474
HD18	4.67772	10.4438	15.1868	13.5088
HD19	3.91799	9.77817	12.6631	11.0797
HD35	8.13379	16.0888	10.6283	20.3847
HD36	6.27999	10.0871	9.94689	15.6126
TNF
	NT	LPS	NAMPT	NAPRT
HD 14	0.01	12.601	0.46024	0.81203
HD15	0.44245	29.1851	9.38625	13.2584
HD18	0.0137	24.1152	2.65428	2.03596
HD19	0.01886	19.3302	0.78373	1.4748
HD35	0.05031	21.2043	1.91843	2.94201
HD36	0.0137	21.1638	15.9742	18.0475
HD42	0.2091	4.45689	0.58412	1.7584
CCL3
	NT	LPS	NAMPT	NAPRT
HD 14	0.02004	0.78203	0.34283	0.66627
HD15	0.07134	0.58509	0.72808	0.48809
HD17	0.0485	0.70445	0.09425	0.12089
HD18	0.01144	0.58463	0.52237	0.51183
HD19	0.01347	0.76129	0.23774	0.73435
HD 35	0.03612	0.46139	0.40777	0.4562
HD36	0.02452	0.5423	0.66202	0.48675
HD42	0.22192	0.61581	0.87527	0.82851

## Sheet: Fig 2K
Figure 2K, Western blot quantification, pp65/p65 ratio
	NT	NAPRT	NAPRT 100°C	NAPRT TRIPSIN	LPS	LPS 100°C	LPS POLYMIXIN
MØH103	0.005	0.162629	0.142255	0.124071	0.206761	0.303241	0.005
MØHD104	0.105516	0.602399	0.37904	0.224068	0.60196	0.521977	0.24027
MØH105	0.117539	0.464469	0.331374	0.363421	0.599341	0.615619	0.14159
MØHD106	0.020771	0.5109	0.129442	0.05954	0.681373	0.467765	0.509027
MØH107	0.115756	0.460648	0.09314	0.286015	0.583183	0.503399	0.354867
