# Supplementary material for: Extracellular nicotinate phosphoribosyltransferase binds Toll like receptor 4 and mediates inflammation
Source: Nat Commun. 2019 Sep 11;10:4116. doi: 10.1038/s41467-019-12055-2 (PMC6739309; doi:10.1038/s41467-019-12055-2)
Supplement: Supplementary file 8 — Source Data [file 41467_2019_12055_MOESM8_ESM.zip › Source data file figure 5.xlsx]

## Sheet: Fig 5A
Figure 5A, Western blot quantification, pp65/p65
	NT	NAPRT	PncB	NAMPT	NADV
MØHD14	0.223398	0.57325	0.171967	0.46975	0.14416
MØHD18	0.163436	0.224515	0.084849	0.715994
MØHD19	0.05539	0.576562		0.959326
MØHD21	0.111771		0.15657	0.227389
MØHD22	0.147553	0.360864	0.167414	0.337595
MØHD23	0.199366	0.353858	0.174735	0.880564
MØHD15	0.037547	0.71068	0.14499	0.647428	0.05754
MØHD16	0.07308		0.166726	0.995346	0.12021
MØH18 (13-12-17)	0.187788			0.369766	0.14556

## Sheet: Fig 5B
Figure 5B, nuclear p65 intensity fluorescence quantification
	NT	NAPRT	PncB	NAMPT	NadV
HD24 P65 _1	14.2895	23.8809	14.381
HD24 P65 _2	16.3143		17.7755
HD24 P65 _3	14.6757	25.3809	10.8553
HD27 P65 _1			12.84
HD27 P65 _2		22.0435
HD27 P65 _3		23.8809
HD42 P65 _1	12.3785			21.23	8.94474
HD42 P65 _2		17.402		22.836	8.283
HD42 P65 _3	5.83628	18.5582			9.669
HD93 P65 _1	16.8894			21.3513	19.1285
HD93 P65 _2				22.0671	17.8253
HD93 P65 _3	16.8894			20.0828	17.3851
HD93 P65 _4
HD92 P65 _1		30.393		26.6383	19.5215
HD92 P65 _2		22.0534
HD92 P65 _3	16.2687	17.8907
HD92 P65 _4		23.3357
HD94 P65 _1	15.9705	26.6162	14.1487
HD94 P65 _2		26.785	14.5989
HD94 P65 _3	16.4649	36.465	13.4782
HD94 P65 _4	13.5908	18.6409	15.3836
HD95 P65 _1	13.6365	21.2869	14.1739
HD95 P65 _2			13.5561

## Sheet: Fig 5F
Figure 5F, Western blot quantification, pp65/p65
	NT	NAPRT	NAPRT R(65-68-71-73) A
MØHD114	0	0.39	0
MØHD115	0	0.24	0.06
MØHD116	0.11	0.82	0.06
MØHD117	0.04	0.48	0.04

## Sheet: Fig 5G
Figure 5G
IL1B
	NT	NAPRT	NAPRT R(65->73)A
HD 117	72.2661	110724	64498.1
HD118	364.533	31360.1	9003.53
HD 119	606.533	77232.1	27923.6
HD 123	79.4928	121797	70947.9
HD 124	400.987	34496.1	9903.89
HD120	10.3862	5097.33	397.365
HD 121	153.795	3057.82	1492.31
HD 122	24.4821	1960.73	440.36
IL8
	NT	NAPRT	NAPRT R(65->73)A
HD 117	1481.05	216996	165334
HD118	1642.99	88493.5	22467.5
HD 119	2750.48	186665	71515.5
HD 123	1629.15	238696	181868
HD 124	1807.29	97342.8	24714.3
HD120	22.6365	5399.09	976.212
HD 121	218.615	6445.78	3487.59
HD 122	41.5834	1723.77	406.498
TNF
	NT	NAPRT	NAPRT R(65->73)A
HD 117	234.601	498.238	372.58
HD118	354.396	440.468	387.102
HD 119	592.726	845.738	623.167
HD 123	258.061	548.062	409.838
HD 124	389.835	484.515	425.812
HD120	14.5612	38.8007	18.1879
HD 121	69.7701	38.2531	31.9867
HD 122	30.682	38.6732	32.0431
