# Supplementary material for: Extracellular nicotinate phosphoribosyltransferase binds Toll like receptor 4 and mediates inflammation
Source: Nat Commun. 2019 Sep 11;10:4116. doi: 10.1038/s41467-019-12055-2 (PMC6739309; doi:10.1038/s41467-019-12055-2)
Supplement: Supplementary file 8 — Source Data [file 41467_2019_12055_MOESM8_ESM.zip › Source data file figure 4.xlsx]

## Sheet: Fig 4D
Figure 4D, Western blot quantification, pp65/p65 ratio
	NT scramble	NT siRNA	LPS scramble 1ug-ml	LPS siRNA 1ug-ml	NAMPT scramble 1ug-ml	NAMPT siRNA 1ug-ml	NAPRT scramble 1ug-ml	NAPRT siRNA 1ug-ml
MØHD31	0	0	0.410814	0			0.468701	0
MØHD33	0.145337	0.128308	0.280146	0.180401
MØHD34	0	0.266363
MØHD40	0.0479127	0.0539396					0.281211	0.163029
MØHD41	0	0					0.193144	0.109464
MØHD44
MØHD45	0	0	0.180245	0.125246	0.101353	0.0946989	0.13696	0
MØHD47	0.187003	0.217533	0.795232	0.501733	0.56046	0.578859	0.587198	0.299947
MØHD48	0	0	1.16268	0.958414	0.914868	0.32236
MØHD50	0	0			0.016951	0.033352
MØHD62	0.018478	0	0.207848	0.0709268			0.0809443	0

## Sheet: Fig 4F
Figure 4F
IL1B
	NT scramble	LPS scramble	NAMPT scramble	NAPRT scramble	NT siRNA	LPS siRNA	NAMPT siRNA	NAPRT siRNA
HD 81	21.9684	6729.89	1224.04	14937.2	13.8109	3808.72	251.187	5934.98
HD 82	75.9023		2977.25	57548	311.996		2554.52	39665.3
HD 85	50.8867	14909	4743.56	27416.3	169.681	19587	3667.87	24459.9
HD 86	64.4427	23039.7		9956.55	71.9387	1222.75		12299.3
HD 87		55410.7				34563.7
HD 88	67.8687	26490.7		14007.7	177.311	25645.3		4198.13
HD 89	2264.41	54833.1	3202.67	66916.2	106.554	40747.9	1262.93	51512.7
HD 90		15520.4	3031.89	13152.9	455.253	6245.42	156.302	3243.14
HD 91	994.389	14801.6	864.919	19925.1	488.469	6238.63	610.979	12780.6
IL8
	NT scramble	LPS scramble	NAMPT scramble	NAPRT scramble	NT siRNA	LPS siRNA	NAMPT siRNA	NAPRT siRNA
HD 81	527.134		62836.9	213043	2838.05		21638.3	103907
HD 82	2620.74	150424	18362.3	368048	3658.97	117133	8162.88	146874
HD 85	68.0863	16352.7	81890.6	312271	114.113	25444.2	42880.9	250721
HD 86	47.1497	40035.1		200010	46.6787	2022.85		174120
HD 88	66.6731	44035.3		184131	143.523	40861.1		61740.3
HD 89	21015.2	80115.4	67040.8	126571	825.323	66807.3	47071	84693.6
HD 90		49068.5	20892.6	362140	3333.24	18202.2	1746.93	216580
HD 91	5420.64	39717.9	43700.5	539320	1763.13	17395.9	28860.1	385760

## Sheet: Fig 4H
Figure 4F
CCL2
	NT wt	NAPRT wt	NAMPT wt	LPS wt	NT ko	NAPRT ko	NAMPT ko	LPS ko
BM 19 WT	115.607	1503.51	746.141	3544.98
BM 20 WT	92.8532	425.53	398.985	3216.83
BM 23 WT	52.0218	1727.95	593.447	11831.6
BM 24 WT	86.8273	1219	579.524	6197.8
BM 1 KO					26.9428	30.7813	20.1789	306.866
BM 2 KO					75.3757	30.4119	54.5367	349.7
BM 3 KO					17.1643	26.9694	21.5217	293.292
BM 4 KO					10.4819	32.0568	15.6628	271.636
BM 5 KO					52.1153	80.2216	23.9212	468.943
BM 6 KO					21.0901	47.4605	15.3003	492.637
