# Supplementary material for: Extracellular nicotinate phosphoribosyltransferase binds Toll like receptor 4 and mediates inflammation
Source: Nat Commun. 2019 Sep 11;10:4116. doi: 10.1038/s41467-019-12055-2 (PMC6739309; doi:10.1038/s41467-019-12055-2)
Supplement: Supplementary file 8 — Source Data [file 41467_2019_12055_MOESM8_ESM.zip › Source data file Supplementary figure 4.xlsx]

## Sheet: Sup Fig 4B
Sup Fig 4B
Western blot quantification, p-p65/p65 ratio	NT	NAPRT	NAPRT dead enzyme G379A
MØHD85	0.076774	0.545912	0.430299
MØHD86	0.064759	0.201151	0.372913
MØHD87	0.051244	0.234457	0.192429
MØHD88	0.039151		0.217698
MØHD89	0.057982	0.288087	0.303335

## Sheet: Sup Fig 4C
Sup Fig 4C
nuclear P65 intensity quantification
	NT	NAPRT	NAPRT G379A
HD93 P65 _1	16.8894		23.2959
HD93 P65 _2	18.0466		23.6014
HD93 P65 _3	16.8894		55.648
HD93 P65 _4	18.0466		28.9942
HD92 P65 _1	17.4303	30.393
HD92 P65 _2	17.617	22.0534
HD92 P65 _3	16.2687	17.8907
HD92 P65 _4		23.3357
HD94 P65 _1	15.9705	26.6162	18.3785
HD94 P65 _2	18.0608	26.785	17.4438
HD94 P65 _3	16.4649	36.465
HD94 P65 _4	13.5908	18.6409
HD95 P65 _1	13.6365	21.2869	18.7096
HD95 P65 _2			19.684
