# Supplementary material for: Extracellular nicotinate phosphoribosyltransferase binds Toll like receptor 4 and mediates inflammation
Source: Nat Commun. 2019 Sep 11;10:4116. doi: 10.1038/s41467-019-12055-2 (PMC6739309; doi:10.1038/s41467-019-12055-2)
Supplement: Supplementary file 8 — Source Data [file 41467_2019_12055_MOESM8_ESM.zip › Source data file Supplementary figure 8.xlsx]

## Sheet: Sup Fig 8A
Sup Fig 8A
TNF
	MEDIUM+MEDIUM	MEDIUM+LPS 1µG/ML	LPS 10NG/ML+MEDIUM	MEDIUM+NAPRT 1µG/ML	NAPRT 10NG/ML+MEDIUM
HD109	118.396		157.275	1706.14	139.122
HD 110	431.602		255.387	2700.24	359.475
HD111	274.848	7189.97	125.788	1921.79	202.493
HD112	126.275	4605.18	87.3748	1691.33	64.4898
HD 114	624.314	8700.72		2810.49
HD 115	210.617	13915.1		1273.65
HD 116	122.348	10224.6		1020.9

## Sheet: Fig.S8B
eNAMPT ng/ml
ALIVE	DEAD
0.4	0.63
0.72	3.57
4.26	2.11
4.64	0.9
1.45455	0.75
1.37	1.48
1.11	10.27
2.5	3.96
6.77663	21.12
2.83	17.89
1.4	6.5
0.86	3.77
1.2	1.32
5.52	4.78
3.73	3.41
1.67	28.98
1.87	6.28
5.01	1.41
3.33	2.88
2.74	2.75
1.08652	4.56
4.48	6.55
4.54	8.41
30.91	19.06
2.42	18.09
5.19	8.32
2.98	3.61
130.93	15.58
6.46	13.21
17.96	21.5
4.71	16.83
5.7	28.48
3.5	2.2
5.81	370.53
9.02913
3.39
4.02
14.02
6.94
20.04
11.67
26.4
28.42
7.18
4
6.55
4.35
17.91
35.22
8.61
9.95
11.45
5.08
12.68
53.26
5.41
4.93612
5.03
3.12
5.08
239.62
14.72
107.71
11.08
15.2

## Sheet: Fig.S8E
eNAPRT ng/ml validation cohort sepsis
1.09
1.41642
2.8209
2.84366
3.23312
3.4056
3.6096
3.63871
3.84439
4.05388
4.10569
4.21545
4.36235
4.70729
4.75474
4.77536
4.88051
5.72752
5.78188
6.09225
6.51327
6.76222
6.89935
7.48396
7.94334
8.01539
8.29648
8.65321
9.28856
9.36334
9.45022
9.50073
9.76119
10.4321
10.7768
11.2836
11.4338
11.4804
11.8037
12.8778
13.0919
13.5798
14.809
16.9332
18.8534
20.7544
22.3245
27.2251
29.4544
30.0405
31.4084
32.7985
35.95
37.2767
44.8119
47.3058
61.0096
9.2077
9.38759
11.3298
11.3479
12.3391
16.7366
17.5105
19.0215
22.4642
24.7163
29.0776
33.734
34.6784
38.776

## Sheet: Fig. S8F
eNAPRT ng/ml
ALIVE	DEAD
1.09	9.2077
1.41642	9.38759
2.8209	11.3298
2.84366	11.3479
3.23312	12.3391
3.4056	16.7366
3.6096	17.5105
3.63871	19.0215
3.84439	22.4642
4.05388	24.7163
4.10569	29.0776
4.21545	33.734
4.36235	34.6784
4.70729	38.776
4.75474
4.77536
4.88051
5.72752
5.78188
6.09225
6.51327
6.76222
6.89935
7.48396
7.94334
8.01539
8.29648
8.65321
9.28856
9.36334
9.45022
9.50073
9.76119
10.4321
10.7768
11.2836
11.4338
11.4804
11.8037
12.8778
13.0919
13.5798
14.809
16.9332
18.8534
20.7544
22.3245
27.2251
29.4544
30.0405
31.4084
32.7985
35.95
37.2767
44.8119
47.3058
61.0096

## Sheet: Fig. S8G
Days OS	eNAPRT>=15 ng/ml	eNAPRT<15 ng/ml
231	0
2	1
355	0
2	1
346	0
2	1
335	0
300	0
3	1
1	1
322	0
9	1
327	0
346	0
227	0
259	0
1	1
1	1
308	0
231	0
2	1
343	0
347	0
258	0
2	1
252		0
227		0
277		0
351		0
315		0
351		0
227		0
250		0
372		0
236		0
378		0
322		0
211		0
211		0
224		0
275		0
295		0
245		0
346		0
252		0
260		0
357		0
220		0
260		0
232		0
477		0
315		0
294		0
4		1
273		0
211		0
7		1
273		0
380		0
330		0
260		0
364		0
366		0
2		1
13		1
224		0
266		0
232		0
5		1
221		0
332		0
254		0

## Sheet: Fig. S8H
eNAPRT ng/ml
sepsis	septic shock
5.16133	59.5666
18.9335	31.9185
20.9017	50.1527
8.36818	2.46409
48.1045	14.9892
31.2244	40.5776
52.4526	36.9933
75.9123	60.7241
12.1388	11.6213
6.34847	39.0249
3.99259	16.2746
5.78024	22.5956
14.7114	33.6183
19.6119	1.67793
13.6133	14.091
34.8946	23.3205
8.18571	8.00344
11.4768	8.38332
15.0887	8.22315
17.078	55.1955
20.0681	19.7836
14.0868	61.6789
5.92945	44.3006
90.7181	32.6611
28.4865	13.3941
47.6933	11.3989
30.4708	27.1144
8.79544	53.8716
45.8172	17.4494
46.3042	46.4801
61.797	29.1548
25.9551	27.1342
8.37346	27.4446
10.3054	66.8378
6.14057	29.0394
28.6409	27.2047
26.4895	31.1304
20.9363	57.5059
31.1261	38.7802
15.5612	7.94104
24.2176	37.6283
15.0254	33.9958
4.96116	39.3695
30.6869	24.6794
20.9338	54.1101
6.0053	24.7673
30.2617
	2.8209
1.09	2.84366
1.41642	3.63871
3.23312	5.72752
3.4056	6.09225
3.6096	6.51327
3.84439	6.76222
4.05388	7.94334
4.10569	8.01539
4.21545	9.2077
4.36235	9.38759
4.70729	9.76119
4.75474	10.4321
4.77536	11.3298
4.88051	16.7366
5.78188	17.5105
6.89935	20.7544
7.48396	29.4544
8.29648	31.4084
8.65321	34.6784
9.28856	35.95
9.36334	61.0096
9.45022
9.50073
10.7768
11.2836
11.3479
11.4338
11.4804
11.8037
12.3391
12.8778
13.0919
13.5798
16.9332
18.8534
19.0215
22.3245
22.4642
24.7163
27.2251
29.0776
30.0405
32.7985
33.734
37.2767
38.776
44.8119
47.3058
