# Supplementary material for: Extracellular nicotinate phosphoribosyltransferase binds Toll like receptor 4 and mediates inflammation
Source: Nat Commun. 2019 Sep 11;10:4116. doi: 10.1038/s41467-019-12055-2 (PMC6739309; doi:10.1038/s41467-019-12055-2)
Supplement: Supplementary file 8 — Source Data [file 41467_2019_12055_MOESM8_ESM.zip › Source data file figure 6.xlsx]

## Sheet: Fig.6B
Hours OS	LPS 25mg/kg	NAPRT 20ug+ LPS 25mg/kg	NAPRT 25mg+ LPS 25mg/kg
20	1	0	0
23	1	0	1
24	1	0	2
30	1	0	1
36	2	0	2
48		0
72		0
100		0

## Sheet: Fig 6C
Figure 6C	MEDIUM+MEDIUM	MEDIUM+LPS 1µG/ML	LPS 10NG/ML+LPS 1µG/ML	NAPRT 10NG/ML+LPS 1µG/ML
TNF
HD111	274.848	7189.97	195.027	3918.95
HD112	126.275	4605.18	304.346	3295.43
HD 114	624.314	8700.72	389.079	4148.75
HD 115	210.617	13915.1	1985.32	12337
HD 116	122.348	10224.6	1069.08	8184.79

## Sheet: Fig. 6D
eNAPRT ng/ml
ALIVE	DEAD
1.68	2.46
3.99	11.4
4.96	13.39
5.16	15.09
5.78	15.56
5.92945	16.27
6.01	17.45
6.14	19.78
6.35	20.93
7.94104	23.32
8	24.22
8.19	24.68
8.22	25.96
8.37	27.11
8.37	27.13
8.38	30.47
8.8	31.22
10.31	33.62
11.48	34
11.62	37.63
12.14	39.37
13.6133	44.3
14.09	45.82
14.09	52.45
14.71	55.2
14.99	59.57
15.03	61.68
17.08	75.91
18.93	90.72
19.61	100.54
20.07	129.54
20.9	154.23
20.94	234.66
22.6	332.26
24.77
26.4895
27.2
27.44
28.49
28.64
29.04
29.15
30.26
30.69
31.13
31.13
31.92
32.66
34.89
36.99
38.78
39.02
40.58
46.3
46.48
47.69
48.1
50.1527
53.87
54.11
57.51
60.72
61.8
147.73
152.73
179.41

## Sheet: Fig. 6F
	LDH			CREATININE			CRP
	>=15	<15		>=15	<15		>=15	<15
	213	252		0.35	0.55		290.1	129.8
	332	275		0.55	0.56		423.4	10.5
	357	312		0.76	0.73		172.7	281.3
	409	327		0.78	0.82		66.4	14.6
	419	392		0.81	0.83		144.3	45.7
	435	396		0.85	0.86		302.4	344.3
	448	453		0.87	0.86		138.8	4.3
	467	497		0.88	0.86		44.4	294.1
	476	780		0.91	0.87		108.7	205.6
	488			0.93	0.98		132.3	144.1
	513			0.96	0.99		291.4	102.1
	516			0.96	1.09		82.1	201.9
	519			0.98	1.1		309.6	162.5
	574			1.04	1.18		76.9	33.4
	630			1.09	1.23		165.5	6.5
	639			1.12	1.39		343.2	57.1
	694			1.12	1.7		287.7	194.5
	758			1.12	1.72		115	133.5
	1209			1.15	1.89		220.5	218.1
				1.28	1.98		53.7	245
				1.29	2.04		263.5	144.1
				1.31	2.34		249	46.7
				1.33	2.93		1.4	276.3
				1.36	4.9		306.3	201.3
				1.38	7.08		219.6	67
				1.41			394.6	88.3
				1.47			28.1	104.7
				1.55			410.7	60.4
				1.55			267.7	77.6
				1.57			175.8
				1.69			286.9
				1.71			85.4
				1.77			145.7
				1.79			92
				1.81			161.5
				1.83			507.3
				1.95			307.9
				1.99			235.1
				2.01			14
				2.02			160
				2.03			217.9
				2.05			339.4
				2.06			214.9
				2.07			212
				2.09			167.2
				2.2			118.4
				2.23			209.6
				2.24			207.6
				2.38			63.1
				2.47			171.6
				2.55			10.5
				2.61			233.5
				2.73			192
				2.79			338.9
				2.85			375.1
				2.87			264.8
				2.9			327.9
				2.92			233.3
				2.94			290.6
				3.19			119.4
				3.38			209.3
				3.77			346.9
				3.82			294.5
				3.94			325.8
				4.77			155.3
				4.84			26.9
				4.98			2.6
				5.15			203
				5.42			235.5
							133.2
							15.1

## Sheet: Fig.6G
Days OS	eNAPRT>=15 ng/ml	eNAPRT<15 ng/ml
265	0
174	0
222	0
189	0
316	0
221	0
273	0
247	0
480	0
273	0
796	0
562	0
307	0
273	0
830	0
302	0
253	0
254	0
272	0
729	0
314	0
237	0
180	0
290	0
781	0
278	0
301	0
279	0
308	0
288	0
202	0
312	0
300	0
811	0
728	0
288	0
279	0
259	0
490	0
284	0
8	1
171	1
128	1
24	1
243	1
51	1
16	1
14	1
5	1
3	1
1	1
54	1
238	1
31	1
4	1
55	1
84	1
1	1
46	1
4	1
14	1
20	1
1	1
30	1
2	1
12	1
28	1
34	1
28	1
260	1
1	1
244		0
196		0
254		0
224		0
190		0
315		0
253		0
273		0
196		0
778		0
226		0
180		0
221		0
203		0
277		0
224		0
281		0
276		0
176		0
282		0
197		0
182		0
315		0
243		0
190		0
302		0
1		1
4		1
17		1

## Sheet: Fig. 6H
CRP (mg/L)	NAPRT (ng/mL)
233.3	59.5666
161.5	31.9185
233.5	50.1527
57.1	2.46409
6.5	14.9892
167.2	40.5776
133.2	36.9933
160	60.7241
290.6	11.6213
88.3	39.0249
214.9	16.2746
66.4	22.5956
76.9	33.6183
307.9	1.67793
281.3	14.091
162.5	23.3205
165.5	8.00344
344.3	8.38332
194.5	8.22315
294.1	55.1955
264.8	19.7836
108.7	61.6789
119.4	44.3006
203	32.6611
118.4	13.3941
507.3	11.3989
102.1	27.1144
205.6	53.8716
263.5	17.4494
338.9	46.4801
302.4	29.1548
63.1	27.1342
410.7	27.4446
249	66.8378
306.3	29.0394
2.6	27.2047
	31.1304
155.3	57.5059
28.1	38.7802
1.4	7.94104
145.7	37.6283
327.9	33.9958
339.4	39.3695
60.4	24.6794
217.9	54.1101
235.1	24.7673
325.8	5.16133
212	18.9335
287.7	20.9017
375.1	8.36818
115	48.1045
144.1	31.2244
138.8	52.4526
291.4	75.9123
276.3	12.1388
10.5	6.34847
92	3.99259
192	5.78024
346.9	14.7113
144.1	19.6119
10.5	13.6133
14.6	34.8946
133.5	8.18571
33.4	11.4768
44.4	15.0887
77.6	17.078
14	20.0681
4.3	14.0868
245	5.92945
423.4	90.7181
144.3	28.4865
132.3	47.6933
201.9	30.4708
104.7	8.79544
294.5	45.8172
219.6	46.3042
171.6	61.797
235.5	25.9551
175.8	8.37346
201.3	10.3054
209.6	6.14057
207.6	28.6409
209.3	26.4895
15.1	20.9363
220.5	31.1261
218.1	15.5612
67	24.2175
46.7	15.0254
394.6	4.96116
53.7	30.6869
309.6	20.9338
85.4	6.0053
172.7	30.2617
343.2
290.1
26.9
45.7
286.9
82.1
129.8
267.7
