# Supplementary material for: Extracellular nicotinate phosphoribosyltransferase binds Toll like receptor 4 and mediates inflammation
Source: Nat Commun. 2019 Sep 11;10:4116. doi: 10.1038/s41467-019-12055-2 (PMC6739309; doi:10.1038/s41467-019-12055-2)
Supplement: Supplementary file 8 — Source Data [file 41467_2019_12055_MOESM8_ESM.zip › Source data file Supplementary figure 5.xlsx]

## Sheet: Sup Fig 5B
Sup Fig 5B
TLR4
	scramble	siRNA
HD 81	1104.92	192.051
HD 82	1755.48	138.154
HD 85	503.284	51.7231
HD 86	465.747	55.3614
HD 87	389.909	91.4465
HD 88	235.087	42.8411
HD 81	1023.3	160.278
HD 82	662.309	228.78
HD 85	303.041	52.4305
HD 86	390.003	32.5004
HD 87	339.587	51.7998
HD 88	246.736	41.4285
HD 81	1014.39	181.564
HD 82	1117.58	158.846
HD 85	439.339	54.0784
HD 86	305.854	71.9689
HD 87	364.736	75.0059
HD 88	318.881	72.8311
HD 81	671.265	167.485
HD 82	1156.23	134.459
HD 85	353.754	54.7909
HD 86	317.736	42.2001
HD 87	390.969	96.0876
HD 88	290.104	104.578

## Sheet: Sup Fig 5C
Sup Fig 5C
nuclear P65 intensity quantification
	LPS scramble	LPs siRNA	NAPRT scramble	NAPRT siRNA
HD36P65 _1	22.7	18.4	28.4	14.8
HD36P65 _2	26.7		25.8	14.8
HD36P65 _3	27.3	21.8	25.6	17.4
HD25P65 _1	21.4	15.2	29.1
HD25P65 _2	20.4	19	23.1
HD25P65 _3		10.9	21.8	15.8
HD25P65 _4		16.2		21.6
HD25P65 _5			20.5	21.1
HD25P65 _6			27.1	19.6
HD50P65 _1			26.8	19.6

## Sheet: Sup Fig 5D
Sup Fig 5D
Il1B
	NT wt	NAPRT wt	NAMPT wt	LPS wt	NT ko	NAPRT ko	NAMPT ko	LPS ko
BM 19 WT	34.9029	546.078	175.101	2791.1
BM 20 WT	21.188	212.45	95.7023	7933.79
BM 23 WT	12.0526	345.582	89.2515	6299.6
BM 24 WT	22.7145	368.037	120.018	5674.83
BM 1 KO					31.1136	105.447	55.8064	9480.77
BM 2 KO					43.9242	54.214	41.5307	5893.99
BM 3 KO					29.4405	76.7333	25.2858	9219.36
BM 4 KO					80.305	160.23	68.903
BM 5 KO					29.7259	154.986	40.4831	7186.33
BM 6 KO					50.0268	110.23	35.1604	9737.07
