# Supplementary material for: Extracellular nicotinate phosphoribosyltransferase binds Toll like receptor 4 and mediates inflammation
Source: Nat Commun. 2019 Sep 11;10:4116. doi: 10.1038/s41467-019-12055-2 (PMC6739309; doi:10.1038/s41467-019-12055-2)
Supplement: Supplementary file 8 — Source Data [file 41467_2019_12055_MOESM8_ESM.zip › Source data file Supplementary figure 2.xlsx]

## Sheet: Sup Fig 2A
Sup Fig 2A
Western blot quantification IKKα/β/actin ratio
	NT	NAPRT	NAMPT	LPS
MØHD97	0	0.021	0.017	0.126
MØHD98	0.005	0.041	0.021	0.05
MØHD100	0	0.066249	0.045176	0.106104
MØHD101	0	0.058294	0.014406	0.142311
Western blot quantification p-p65/p65 ratio
	NT	LPS	NAMPT	NAPRT
MØHD5	0.513729	0.954648	0.880564	0.793879
MØHD6	0.401069	0.6411	0.647428	0.425387
MØHD7	0.440783	1.01889	0.995346	0.778531
MØHD9	0.187788	0.373959	0.369766	0.287888
MØHD10	0.517829	1.1637	0.959326	1.26608
MØHD11	0.415635	0.594401	0.715994	0.71068
MØHD14	0.206701	0.516415	0.46975	0.57325
MØHD18	0.05539	0.200016		0.224515
MØHD19	0.111771	0.407744		0.576562
MØHD21			0.227389	0.225227
MØHD22	0.199366	0.32871	0.337595	0.360864
MØHD23	0.123944	0.460764		0.353858
Western blot quantification pERK 1/2/ERK ratio
	NT	NAPRT	NAMPT	LPS
HD4	0.074475	0.174182	0.114376	0.336418
HD10	0.018586	0.150307	0.128177	0.060144
HD95	0.041975	0.044917	0.059456	0.337607
HD100	0.134809	0.170452	0.115402	0.213821
HD101	0.165426	0.195701	0.193079	0.324875
HD98	0.0360611	0.0563277	0.115188	0.0439025

## Sheet: Sup Fig 2C
Sup Fig 2C
nuclear P65 fluorescent intensity
	NT 30 min	NT 1H	NT 6H	NAPRT 30 min	NAPRT 1H	NAPRT 6H
HD4 P65 14-10-16_1	7.06061			9.42105
HD4 P65 14-10-16_2	7.03226			8.82051
HD4 P65 14-10-16_3	6.53333			9.76271
HD5 P65 14-10-16_1	8.75			15.0476
HD5 P65 14-10-16_2	7.21053			11.8889
HD5 P65 14-10-16_3	7.0625			13.25
HD66 p65 30-9-16_1		6.07692			19.2857
HD66 p65 30-9-16_2		6.5641			21.1667
HD66 p65 30-9-16_3		5.15385			22.3548
HD2 P65 7-10-16_1		6.10345
HD2 P65 7-10-16_2		6.44
HD2 P65 7-10-16_3		6.78947			24.2759
HD3 P65 10-10-16_1		3.76923			11.2105
HD3 P65 10-10-16_2		3
HD3 P65 10-10-16_3		4.96154			11.5517
HD2 P65 7-10-16_1			6.10345			11.6562
HD2 P65 7-10-16_2			6.44			10.28
HD2 P65 7-10-16_3			6.78947			14.4348
HD3 P65 10-10-16_1			3.76923			11.4231
HD3 P65 10-10-16_2			3			9.93333
HD3 P65 10-10-16_3			4.96154			11.9167
HD6P65 21-10-16_1			9.6383	10.4595	12.2105	17.3
HD6P65 21-10-16_2			7.32727	10.7059	16.4915	17.9091
HD6P65 21-10-16_3			5.97872	11.0208	11.3492	19.1177
HD7P65 27-10-16_1			6.36667	16.0256	13.5366	10.6786
HD7P65 27-10-16_2			8.71875	12.921	15.4468	14.88
HD7P65 27-10-16_3			7.06061	11.1429	13.725	16.6757

## Sheet: Sup Fig 2D
Sup Fig 2D
nuclear P65 fluorescent intensity
	NT 1H	LPS 1H	NAMPT 1H
HD66 p65 30-9-16_1	6.07692	25.2692	20.625
HD66 p65 30-9-16_2	6.5641	27.6177	18.5556
HD66 p65 30-9-16_3	5.15385	24.8205	18.2083
HD2 P65 7-10-16_1	6.10345	21.8636	11.7805
HD2 P65 7-10-16_2	6.44	20.6735	11.186
HD2 P65 7-10-16_3	6.78947	22.4255	23.9048
HD3 P65 10-10-16_1	3.76923	18.6333	13.4643
HD3 P65 10-10-16_2	3	22.359	13.3158
HD3 P65 10-10-16_3	4.96154	27.129
HD6P65 21-10-16_1		20.641
HD6P65 21-10-16_2		28.06
HD6P65 21-10-16_3		24.72
HD7P65 27-10-16_2		21.2564
HD7P65 27-10-16_3		20.375
