# Supplementary material for: Extracellular nicotinate phosphoribosyltransferase binds Toll like receptor 4 and mediates inflammation
Source: Nat Commun. 2019 Sep 11;10:4116. doi: 10.1038/s41467-019-12055-2 (PMC6739309; doi:10.1038/s41467-019-12055-2)
Supplement: Supplementary file 8 — Source Data [file 41467_2019_12055_MOESM8_ESM.zip › Source data file figure 1.xlsx]

## Sheet: fig.1A
ng/ml
eNAPRT	eNAMPT
2.93001	0.64
3.90948	1.16
4.68254	3.2
3.23494	2.48
1.4856	1.4
1.71099	2.28
1.83851	0.6
1.81284	1.32
1.11877	3.48
1.40641	0.2
1.55698	2.7
1.63894	0.9
1.19791	2.2
1.3335	1.6
1.30186	2.7
0.52223	2.9
2.07611	3.2
1.70669	1.6
1.26144	2.4
1.22422	4.2
1.18035	1.8
2.47529	1.4
1.75499	4.2
1.84172	1.4
1.38032	0.8
	2.6
	4.2
	2.2
	0.50719
	0.69234
	0.20752
	0.5464
	0.77921
	0.43825
	0.98029
	1.26437
	0.99933
	0.32885

## Sheet: fig.1B
eNAPRT validation cohort ng/ml
1.00385
2.96224
1.62817
1.42488
1.14738
1.10995
1.08238
0.86803
1.03154
1.06582
1.12097
1.28548
0.77041
0.77829
1.4921
1.21436
1.01826
1.05588
1.53969
2.46373
3.30832
1.61524
1.65185
1.4379
3.23804
1.84921
1.41727
1.72816
1.13308
1.09011
3.18527
3.37231
4.09638
2.4858
1.76571
2.8415
2.03149
2.1281
2.05169
2.65982
3.53097
1.89621
2.14188
3.15006
1.83958
1.72065
2.12386
1.88767
2.5068
2.33215
2.58233
3.17906
1.71958
1.76142
1.46827
0.99498
0.88144
1.5721
1.16387
0.91827
1.06582
0.93831
0.89038
0.92718
0.80752
0.83669
1.49859
1.05477
0.89261
1.08017
1.23079
1.45526
0.97167
1.17156
0.64361
0.89596
1.81712
1.48885
0.81538
0.99498
0.74899
0.75125
0.97056
1.02158
1.60877
0.76477
1.03597
1.06692
1.19681
0.65385
0.84341
0.3462
0.76139
0.41549
0.62425
0.66295

## Sheet: fig.1E
NAPRT activity pmol/h/ml	NAMPTactivity pmol/h/ml
39	1.5
20	0
29	0
40	1.5
20	0
19	0
12	1.5
29	0

## Sheet: fig. 1F
eNAPRT ng/ml
HD	TUMORS	SHOCK/SEPSIS
2.93001	1.089	1.68
3.90948	2.80501	3.99
4.68254	2.25299	4.96
3.23494	1.46068	5.16
1.4856	2.89254	5.78
1.71099	1.22641	5.92945
1.83851	0.6174	6.01
1.81284	3.26389	6.14
1.11877	2.4921	6.35
1.40641	3.0142	7.94104
1.55698	1.87378	8
1.63894	2.12704	8.19
1.19791	2.37114	8.22
1.3335	7.32361	8.37
1.30186	2.02724	8.37
0.52223	4.94928	8.38
2.07611	1.52672	8.8
1.70669	4.76346	10.31
1.26144	5.57254	11.48
1.22422	2.35112	11.62
1.18035	8.2342	12.14
2.47529	2.80501	13.6133
1.75499	4.10556	14.09
1.84172	6.0533	14.09
1.38032	5.5104	14.71
1.00385	2.96952	14.99
2.96224	2.58757	15.03
1.62817	4.92002	17.08
1.42488	1.21107	18.93
1.14738	3.86855	19.61
1.10995	2.99758	20.07
1.08238	23.1506	20.9
0.86803	4.89883	20.94
1.03154	4.07496	22.6
1.06582	1.21545	24.77
1.12097	0.51646	26.4895
1.28548	2.96536	27.2
0.77041	1.87272	27.44
0.77829	5.98048	28.49
1.4921	1.04593	28.64
1.21436	1.21545	29.04
1.01826	3.07336	29.15
1.05588	2.30156	30.26
1.53969	2.10689	30.69
2.46373	9.90114	31.13
3.30832	0.86691	31.13
1.61524	2.1228	31.92
1.65185	1.60446	32.66
1.4379	1.23517	34.89
3.23804	3.9514	36.99
1.84921	9.14719	38.78
1.41727	1.33023	39.02
1.72816	1.09893	40.58
1.13308	1.18035	46.3
1.09011	5.76272	46.48
3.18527	3.35168	47.69
3.37231	1.77428	48.1
4.09638	1.12978	50.1527
2.4858	2.68492	53.87
1.76571	2.29734	54.11
2.8415	4.98559	57.51
2.03149	3.61117	60.72
2.1281	3.11069	61.8
2.05169	3.15835	147.73
2.65982	2.5131	152.73
3.53097	1.93141	179.41
1.89621	7.65863	2.46
2.14188	5.36793	11.4
3.15006	2.42588	13.39
1.83958	1.86203	15.09
1.72065	2.25299	15.56
2.12386	2.03149	16.27
1.88767	16.2415	17.45
2.5068	13.2832	19.78
2.33215	2.16095	20.93
2.58233	3.8317	23.32
3.17906	0.96945	24.22
1.71958	1.23627	24.68
1.76142	1.4303	25.96
1.46827	2.07824	27.11
0.99498	2.63889	27.13
0.88144	2.48685	30.47
1.5721	2.34901	31.22
1.16387	4.44233	33.62
0.91827	0.44411	34
1.06582	3.8358	37.63
0.93831	3.81122	39.37
0.89038	2.58023	44.3
0.92718	7.52965	45.82
0.80752	2.60224	52.45
0.83669	3.65123	55.2
1.49859	1.38141	59.57
1.05477	1.09452	61.68
0.89261	6.64701	75.91
1.08017	1.40206	90.72
1.23079	3.43727	100.54
1.45526	8.03801	129.54
0.97167	3.82249	154.23
1.17156	2.30261	234.66
0.64361	7.37096	332.26
0.89596	0.87362
1.81712	3.17388
1.48885	0.7535
0.81538	0.78841
0.99498	2.09628
0.74899	5.19407
0.75125	7.31276
0.97056	5.8227
1.02158	5.64765
1.60877	3.30625
0.76477	1.97723
1.03597	3.90845
1.06692	2.05275
1.19681	1.50076
0.65385	2.70896
0.84341	6.30628
0.3462	2.34058
0.76139	4.30923
0.41549	4.31432
0.62425	6.00841
0.66295	2.38905
	5.58657
	3.01212
	4.75032
	0.37683
	0.89931
	0.54755
	0.56477
	1.27893
	3.37644
	1.93035
	1.93035
	3.04015
	0.66295
	1.29094
	7.38575
	0.78391
	0.66863
	1.05588
	0.71623
	0.86468
	1.37379
	4.65319
	3.42594
	1.50292
	2.31949
	0.71849
	1.41293
	3.19459
	0.91046
	1.17925
	0.80527
	2.1387
	1.46068
	1.3215
	0.73093
	0.19262
	6.09318
	1.65616
	4.13003
	8.2636
	4.05659
	11.9373
	4.20849
	3.77024
	5.32676
	2.5152
	5.37295
	5.14879
	3.2339
	6.19281
	6.36397
	7.80028
	7.82289
	2.91336
	3.75896
	5.72771
	1.4227
	1.8107
	2.53829
	3.54435
	4.61977
	3.05987
	4.50321
	1.04814
	1.06472
	0.79516
	1.48018
	4.33872
	3.26802
	2.9768
	4.1076
	5.16187
	2.51835
	4.90085
	2.67237
	11.4499
	5.66467
	6.48224
	4.52857
	14.7554
	4.24208
	10.5825
	13.6049
	9.77294
	12.0037
	1.4303
	1.57426
	1.16937
	1.20339
	1.81819
	2.20435
	1.61308
	2.38589
	2.33004
	1.12097
	3.59268
	0.78054
	5.00172
	4.12799
	3.16871
	2.17684
	3.86344
	2.25932
	2.1726
	2.5005
	3.50422
	2.96224
	3.84604
	5.06723
	3.71692
	5.22324
	3.60809
	6.24956
	5.42013
	6.99863
	2.37009
	5.40006
	3.09514
	4.79884
	1.4303
	2.47109
	2.55088
	10.6387
	3.74871
	2.40168
	2.9716
	1.52348
	3.71692
	3.53406
	2.67551
	4.85542
	3.81429
	4.18404
	1.86203
	1.97297
	4.93819
	1.74426
	1.89728
	1.38576
	1.18913
	0.74673
	0.70605
	0.48989
	1.17266
	1.34004
	1.62278
	3.8061
	0.74109
	4.13819
	2.15989
	2.72986
	1.32586
	0.86356
	1.17376
	1.4661
	0.69472
	0.94388
	0.87697
	0.92272
	1.14298
	1.24065
	1.13088
	1.27893
	0.61512
	1.63032
	0.85125
	1.23736
	0.91938
	0.65613
	1.00939
	1.02933
	0.78391
	0.88926
	0.64475
	1.25159
	1.08349
	0.92161
	1.09672
	1.34548
	1.05035
	1.0404
	2.2666
	2.5908
	1.27617
	1.16043
	2.15584
	2.76897
	3.33825
	0.7225
	1.5593
	2.81481

## Sheet: fig.1G
eNAMPT ng/ml
HD	TUMORS	SHOCK/SEPSIS
0.64	1.2	8.318
1.16	1.4	6.54512
3.2	1.6	4.93612
2.48	1.7	0.63415
1.4	1.8	2.4223
2.28	1.8	11.4504
0.6	1.9	2.20242
1.32	1.9	35.2171
3.48	2.2	239.618
0.2	2.2	3.32957
2.7	2.2	9.95404
0.9	2.4	1.48017
2.2	2.5	3.50058
1.6	2.6	1.40528
2.7	2.6	0.39863
2.9	2.6	4.53706
3.2	2.8	17.8896
1.6	2.8	2.8322
2.4	2.8	3.73398
4.2	3	0.85606
1.8	3.2	18.0881
1.4	3.2	3.96337
4.2	3.2	3.60536
1.4	3.5	28.4842
0.8	3.6	6.54897
2.6	3.6	4.35087
4.2	3.6	2.10698
2.2	3.7	3.57415
0.50719	3.7	4.78304
0.69234	3.8	5.0292
0.20752	3.8	10.2688
0.5464	4	12.6786
0.77921	4	11.6653
0.43825	4	3.41012
0.98029	4.4	4.01772
1.26437	4.6	11.0794
0.99933	4.8	4.04876
0.32885	4.9	16.8335
	5	20.0442
	5.1	3.39448
	5.2	4.00219
	5.4	5.0753
	5.5	8.60932
	5.6	6.77663
	5.6	2.75022
	5.8	2.8843
	5.8	21.5016
	6.3	4.55947
	6.4	3.76899
	6.5	3.12024
	6.6	5.8104
	6.6	4.25801
	6.9	130.933
	7.4	4.71371
	7.6	1.20155
	7.6	5.41277
	8.2	6.27531
	8.2	19.0561
	8.4	15.5829
	8.4	2.74233
	9	2.50495
	9.4	4.64433
	9.4	30.9052
	9.6	6.45781
	9.7	1.08652
	9.8	17.9132
	9.8	1.39761
	10.4	5.01383
	10.8	0.89629
	11	2.97878
	11.4	17.957
	11.6	4.48226
	11.9	1.45455
	12.4	13.2098
	12.4	14.0197
	13	53.2558
	13.2	15.2019
	14.2	28.9802
	14.4	1.66519
	14.7	8.41411
	14.8	5.0753
	15	14.7177
	15.4	370.531
	15.4	1.31608
	16	5.51995
	17.3	1.87462
	17.4	1.11121
	17.6	6.9358
	18	9.02913
	19.8	5.70346
	20.2	7.17803
	20.8	0.75452
	21.3	6.4958
	21.4	5.19045
	23	107.71
	24.2	0.72099
	1.9	28.4195
	6.4	21.1249
	17	1.37317
	9.6	26.4046
	10
	5
	2.6
	4.4
	3.2
	14
	13
	5.4
	7.4
	17.2
	15.8
	28.4
	6
	2.6
	7.4
	1
	1.4
	2.6
	5.6
	18.2
	1.8
	7.4
	0.6
	6.8
	1
	1.5
	29.6
	28.8
	28.2
	33
	4
	10.2
	16.8
	21
	3.8
	2.62
	0.46
	2.56
	3.32
	1.06
	1.58
	1.6
	0.5
	12.42
	5.6
	0.44
	0.68
	4.15
	0.64
	0.96
	0.5
	0.56
	0
	4.4
	4.08
	5.2
	6.64
	2.24
	5.56
	1.64
	0.64
	0.52
	0.32
	1.56
	1.08
	0.8
	1.68
	1.48
	1.16
	36.5737
	32.76
	29.66
	26.04
	25.98
	20.4
	20
	18.2
	17.8
	17.32
	16.8
	15.02
	14.8
	11.9
	11.54
	10.92
	10.6
	8.5
	8.36
	7.92
	6.48
	6.36
	5.22
	4.7
	4.06
	4
	3.36
	3.24
	3.1
	3.04
	2.68
	2.62
	2.58
	2.38
	2.38
	2.38
	2.28
	2.28
	2.02
	1.68
	1.66
	1.62
	1.34
	1.18
	1.16
	1.02
	1
	0.34
	0.32
	0.58
	1.56
	1.65711
	1.01228
	2.4256
	0.74614
	0.66215
	4.56718
	0.77962
	0.68739
	1.2834
	2.00297
