# Supplementary material for: Extracellular nicotinate phosphoribosyltransferase binds Toll like receptor 4 and mediates inflammation
Source: Nat Commun. 2019 Sep 11;10:4116. doi: 10.1038/s41467-019-12055-2 (PMC6739309; doi:10.1038/s41467-019-12055-2)
Supplement: Supplementary file 8 — Source Data [file 41467_2019_12055_MOESM8_ESM.zip › Source data file Supplementary figure 3.xlsx]

## Sheet: Sup Fig 3A
Sup Fig 3A
IL1B
	NT	LPS	NAMPT	NAPRT
HD 9	1478.37	28271	31720.6	41023.8
HD10	428.561	12306.5	34932.7	42176.6
HD11	1254.23	25823.3	39250.3	44908.7
HD 8	1944.75	88232	108885	129170
HD60	695.445	34854	41329.3	76186.5
HD61	656.609	106116	56437.8	84620.1
IL8
	NT	LPS	NAMPT	NAPRT
HD 14	341.755	13134.7	10565.4	28331.1
HD15	336.63	7860.06	4978.44	15720.4
HD18	77.6719	1162.7	1865.71	4166.85
HD19	96.7183	2338.05	1072.21	4300.58
HD35	188.607	6183.68	356.947	9706.79
HD36	86.8632	6248.08	4555.8	12188.3
TNF
	NT	LPS	NAMPT	NAPRT
HD 14	328.465	775.995	420.45	757.752
HD15	84.9294	210.024	175.157	265.707
HD18	111.326	483.494	260.899	431.258
HD19	207.061	618.695	344.339	698.425
HD35	44.7456	144.946	24.8767	125.582
HD36	13.9607	305.791	91.3914	298.289
CCL3
	NT	LPS	NAMPT	NAPRT
HD 14	2527.74	15717	4725.02	8272.16
HD15	2752.95	9372.71	5024.81	13938.7
HD17	4047.68	15337	4417.09	4463.1
HD18	197.879	2258.39	604.731	1214.59
HD19	335.924	3797.93	685.085	1629.19
HD 35	426.899	2807.23	915.768	2396.25
HD36	234.387	1997.01	1596.4	1915.95

## Sheet: Sup Fig 3B
Sup Fig 3B
CASP1
	NT	LPS	NAMPT	NAPRT
HD 9	7388.11	9080.25	4502.7	5989.81
HD10	5332.21	14356.3	11708.7	11755.8
HD11	7967.77	18411.2	19925.8	17691.9
HD 8	9692.99	11047.8	16968.5	14728.4
HD60	7053.18	14202.3	8471.27	9946.32
HD61	3572.62	23964	11164.5	8426.27
P2RX7
	NT	LPS	NAMPT	NAPRT
HD 9	8200.6	16463.7	11114.6	15261.1
HD10	3982.66	7878.28	8542.48	11023.4
HD11	6668.21	9410.52	10051.2	10693.1
HD 8	3519.42	3030.99	4816.56	3886.81
HD60	331.845	1177.26	735.32	1143.21
HD61	760.685	3780.41	2457.25	1844.86

## Sheet: Sup Fig 3C
Sup Fig 3C
Western blot quantification, NLRP3/actin ratio
	NT	NAPRT	NAMPT	LPS
MØHD136	0.0127843	0.313141	0.411192	0.441636
MØHD137	0	0.289471	0.21846	0.035466
MØHD138	0.0246768	0.056811	0.127049	0.179189
MØHD139	0.040471		0.108017	0.108535
MØHD140	0.028504	0.45346	0.38685	0.47448
MØHD141	0.070108	0.102487	0.159759	0.166157
MØHD142	0.029424	0.091122	0.144425	0.163072
Western blot quantification CASP1/actin ratio
	NT	NAPRT	NAMPT	LPS
MØHD137	0.142658	0.243141	0.137334	0.207223
MØHD138	0.145043	0.305752	0.302971	0.238761
MØHD139	0.218282	0.301605	0.269242	0.263597
MØHD140	0.18882	0.343578	0.20938	0.309526
MØHD141	0.221943	0.464802	0.463768	0.343355
